# Supplementary material for: Primary mitochondrial disease in the US: Data from patients and physicians' perspective on health care delivery
Source: Data Brief. 2019 Jul 30;25:104343. doi: 10.1016/j.dib.2019.104343 (PMC6727191; doi:10.1016/j.dib.2019.104343)
Supplement: Multimedia component 1 [file mmc1.xlsx]

## Sheet: Sheet1
DATE_SUBMITTED	LAST_NAME	QUESTION_1	QUESTION_2	QUESTION_3	QUESTION_4	QUESTION_5	QUESTION_6	QUESTION_7	QUESTION_8	QUESTION_9	QUESTION_10	QUESTION_11	QUESTION_12	QUESTION_13	QUESTION_14	QUESTION_15	CONS_ID
2015-04-08 07:15:00	Anonymous	Caption	2-5 years	I do not think my PCP/pediatrician understands mitochondrial disease well enough to treat me.	Only when necessary due to illness	Three or more	I/my child/family member had a mitochondrial disease specialist in the past but do not have one now.	I do not have a mitochondrial disease specialist.	No one	No	Frequently	Disease progression,Ability to walk/move/participate in daily activities,Energy level	I don't want to bother my Mito specialist for every problem. I think my PCP/pediatrician should be comfortable enough to help me, but I would like the option that my PCP/pediatrician can consult with my Mito specialist if he/she has questions/concerns.,My PCP/pediatrician and Mito specialist would directly talk to each other every time one of them sees me so that they could go over the plan with …	Energy level,Ability to walk/move/participate in daily activities	Yes, my child has been at 2 different children hospital and each one has made us go to unnecessary appointment because they did not understand mito. Is was not till we were at a hospital with a mito specialist that life got so much easier. We saw the specialist who understood how to treat his issues and he got better. Stress level went done in the house and we were able to spend time as a family.	We were sent to different doctors because no one understood how all these thing went together. We had cognitive decline because we were doing more damage then good with the way were treating him. After surgery and procedure having a issues with waking up and longer recovery from them. I think were my child could be if we would have had know he had mito when he was younger then waiting 11 years fo…
2015-04-08 22:08:00	Anonymous	Caption	Over 5 years	I do not think my PCP/pediatrician understands mitochondrial disease well enough to treat me.	Every 3 months	Three or more	Yes	My specialist is too busy; he/she can't see me frequently or acutely if I get sick suddenly.	Other specialist	Yes	Sometimes	Disease progression,Sleep,Pain level	I don't want to bother my Mito specialist for every problem. I think my PCP/pediatrician should be comfortable enough to help me, but I would like the option that my PCP/pediatrician can consult with my Mito specialist if he/she has questions/concerns.,My PCP/pediatrician and Mito specialist would directly talk to each other every time one of them sees me so that they could go over the plan with …	Pain level,Mental health (anxiety, depression, anger)	no	When he goes in for surgery. It takes me the neurologist to explain to the team that he has to be put under differently than a normal person.
2015-04-09 20:13:00	Anonymous	Caption	2-5 years	My PCP/pediatrician is not always available to take my calls or see me.	Every 3 months	Three or more	Yes	My specialist is too busy; he/she can't see me frequently or acutely if I get sick suddenly.	Other specialist	Yes	Rarely	Disease progression,Energy level,Pain level	My PCP/pediatrician and Mito specialist would both be involved when I get admitted to the hospital so that they can be actively involved in my care.,My PCP/pediatrician and Mito specialist would directly talk to each other every time one of them sees me so that they could go over the plan with each other directly.	Pain level,Energy level	Sometimes it takes to long for the team to get together. They often don't listen to what I say, or bring it to the table.	no
2015-04-13 17:24:00	Anonymous	Caption	2-5 years	I do not think my PCP/pediatrician understands mitochondrial disease well enough to treat me.	Every 6 months	Three or more	Yes	My PCP/pediatrician and/or other providers don't communicate with my Mito specialist.	Primary care provider (PCP)/pediatrician	No	Sometimes	Energy level,Sleep,Ability to eat/digest food normally	I don't want to bother my Mito specialist for every problem. I think my PCP/pediatrician should be comfortable enough to help me, but I would like the option that my PCP/pediatrician can consult with my Mito specialist if he/she has questions/concerns.,My PCP/pediatrician and Mito specialist would directly talk to each other every time one of them sees me so that they could go over the plan with …	Energy level,Ability to eat/digest food normally	User Provided No Response	User Provided No Response
2015-04-18 17:22:00	Anonymous	Caption	2-5 years	My PCP/pediatrician is not always available to take my calls or see me.	Every 3 months	Three or more	Yes	My specialist is too busy; he/she can't see me frequently or acutely if I get sick suddenly.	Primary care provider (PCP)/pediatrician	Yes	Sometimes	I do not feel there has been any negative health impact	I would like to see my Mito specialist more often.,My PCP/pediatrician and Mito specialist would both be available when I become acutely sick so that they can manage me together.,My PCP/pediatrician and Mito specialist would both be involved when I get admitted to the hospital so that they can be actively involved in my care.	Energy level,Ability to eat/digest food normally	My answer is no. My son's PCP is a geneticist and knows mitochondrial disease well. My issue is that my son's mito specialist is a researcher and rarely gets involved in the management of mitochondrial disease. His focus is on diagnosis. He could get more involved in the management.	Yes, but not due to his PCP. This is due to attending on the general floor. I then have to get the PCP involved to manage his disease when that happens.
2015-04-19 16:05:00	Anonymous	Caption	2-5 years	My PCP/pediatrician does not feel comfortable dealing with my health concerns because I/my child am/is too complex.	Only when necessary due to illness	Three or more	Yes	My specialist does not communicate with my PCP/pediatrician and other providers.	Other specialist	No	Frequently	Mental health (anxiety, depression, anger)	I don't want to bother my Mito specialist for every problem. I think my PCP/pediatrician should be comfortable enough to help me, but I would like the option that my PCP/pediatrician can consult with my Mito specialist if he/she has questions/concerns.,My PCP/pediatrician and Mito specialist would ideally see me at the same time so that a common plan can be made at the time of the visit.,My PCP/p…	Energy level,Mental health (anxiety, depression, anger)	User Provided No Response	User Provided No Response
2015-04-07 13:55:00	Anonymous	Caption	Over 5 years	I do not think my PCP/pediatrician understands mitochondrial disease well enough to treat me.	Once a year	Three or more	I/my child/family member had a mitochondrial disease specialist in the past but do not have one now.	My specialist is located far away from where I live; I can't drive/fly to see him/her as often as I would like to.	No one	No	Frequently	Disease progression,Ability to walk/move/participate in daily activities,Energy level	I don't want to bother my Mito specialist for every problem. I think my PCP/pediatrician should be comfortable enough to help me, but I would like the option that my PCP/pediatrician can consult with my Mito specialist if he/she has questions/concerns.,My PCP/pediatrician and Mito specialist would ideally see me at the same time so that a common plan can be made at the time of the visit.	Ability to walk/move/participate in daily activities	User Provided No Response	User Provided No Response
2015-04-08 06:56:00	Anonymous	Caption	Over 5 years	I do not think my PCP/pediatrician understands mitochondrial disease well enough to treat me.	Only when necessary due to illness	Three or more	No	I do not have a mitochondrial disease specialist.	No one	No	Frequently	I do not feel there has been any negative health impact	My PCP/pediatrician and Mito specialist would ideally see me at the same time so that a common plan can be made at the time of the visit.	Energy level	Yes, I have been going to the same hospital for almost my entire life (22 years) and more often than not, a new doctor is brought in to discuss something with me and my parents, one whom I've never met before and does not know all of my medical history. They say that they spend a few minutes before meeting with me looking over my chart, however they do not how to treat me and oftentimes things ar…	Yes, the day, or rather early morning, after I turned 12 I was rushed by my parents to the hospital in Ann Arbor (which I have gone to since just after I was born and they have all my medical files) because when I was trying to sleep that night/morning my pulsox machine kept going off because my numbers kept dropping really low. I was taken into the emergency room and this is a bit fuzzy, but I w…
2015-04-08 07:01:00	Anonymous	Caption	2-5 years	My PCP/pediatrician is not always available to take my calls or see me.	Every 3 months	Three or more	Yes	My specialist is too busy; he/she can't see me frequently or acutely if I get sick suddenly.	Primary care provider (PCP)/pediatrician	No	Sometimes	Energy level,Mental health (anxiety, depression, anger),Ability to walk/move/participate in daily activities	I would like to see my Mito specialist more often.,My PCP/pediatrician and Mito specialist would both be available when I become acutely sick so that they can manage me together.,I don't want to bother my Mito specialist for every problem. I think my PCP/pediatrician should be comfortable enough to help me, but I would like the option that my PCP/pediatrician can consult with my Mito specialist i…	Energy level,Mental health (anxiety, depression, anger)	User Provided No Response	I likely had a worse recovery from surgery due to the surgical team's lack of knowledge, lack of communication with my mito specialist, and failure to listen to the information about mito and surgery I gave them
2015-04-08 07:04:00	Anonymous	Caption	2-5 years	My PCP/pediatrician does not feel comfortable dealing with my health concerns because I/my child am/is too complex.	Every 3 months	Three or more	Yes	My specialist is located far away from where I live; I can't drive/fly to see him/her as often as I would like to.	Other specialist	No	Sometimes	Disease progression,Ability to walk/move/participate in daily activities,Pain level	My PCP/pediatrician and Mito specialist would directly talk to each other every time one of them sees me so that they could go over the plan with each other directly.	Pain level,Ability to walk/move/participate in daily activities	User Provided No Response	User Provided No Response
2015-04-08 07:09:00	Anonymous	Caption	Over 5 years	I do not think my PCP/pediatrician understands mitochondrial disease well enough to treat me.	Only when necessary due to illness	Three or more	Yes	My specialist is located far away from where I live; I can't drive/fly to see him/her as often as I would like to.	Primary care provider (PCP)/pediatrician	No	Rarely	Disease progression,Ability to walk/move/participate in daily activities,Energy level	My PCP/pediatrician and Mito specialist would both be involved when I get admitted to the hospital so that they can be actively involved in my care.,My PCP/pediatrician and Mito specialist would directly talk to each other every time one of them sees me so that they could go over the plan with each other directly.,My PCP/pediatrician and Mito specialist would both be available when I become acute…	Interactions with other people, including classmates, teachers, community and family,Energy level	User Provided No Response	User Provided No Response
2015-04-08 07:10:00	Anonymous	Caption	2-5 years	My PCP/pediatrician does not feel comfortable dealing with my health concerns because I/my child am/is too complex.	Every 6 months	Three or more	Yes	My specialist is located far away from where I live; I can't drive/fly to see him/her as often as I would like to.	Mitochondrial specialist	No	Frequently	Ability to walk/move/participate in daily activities	I don't want to bother my Mito specialist for every problem. I think my PCP/pediatrician should be comfortable enough to help me, but I would like the option that my PCP/pediatrician can consult with my Mito specialist if he/she has questions/concerns.	Ability to eat/digest food normally,Ability to walk/move/participate in daily activities	Yes. Each specialist contradicts the other. Leaving me in the middle, getting progressively worse while the other docs pick apart everything my mito specialist does. To go to a new doc only to hear they don't agree with mito as a disease is so frustrating. I feel there needs to be a quarterly paper report that each doc contributes to. Most of my docs decline to make any treatment plan decisions..…	Yes. After a second muscle biopsy I had a huge flare up that lasted weeks. Not one doc on the team would step up to the plate and help in any way. I did not have a mito doc then. Almost every doc I meet says they know nothing about mito but also make no effort to even look up info. I am disheartened by my doctors behavior. All of them. I was a nurse practitioner when my illness hit and I am asham…
2015-04-08 07:15:00	Anonymous	Caption	Over 5 years	My PCP is a pediatrician and says I/my child am/is too old for the practice but I can't find a new adult PCP to agree to take me on.	Only when necessary due to illness	Three or more	I/my child/family member had a mitochondrial disease specialist in the past but do not have one now.	I do not have a mitochondrial disease specialist.	Primary care provider (PCP)/pediatrician	Yes	Never	I do not feel there has been any negative health impact	My PCP/pediatrician and Mito specialist would both be available when I become acutely sick so that they can manage me together.	Energy level,Ability to walk/move/participate in daily activities	User Provided No Response	User Provided No Response
2015-04-08 07:53:00	Anonymous	Caption	2-5 years	I do not have enough time to discuss all my issues with my PCP/pediatrician during the visit.	Every 6 months	Three or more	Yes	My specialist does not communicate with my PCP/pediatrician and other providers.	No one	No	Frequently	Energy level,Mental health (anxiety, depression, anger)	I don't want to bother my Mito specialist for every problem. I think my PCP/pediatrician should be comfortable enough to help me, but I would like the option that my PCP/pediatrician can consult with my Mito specialist if he/she has questions/concerns.,My PCP/pediatrician and Mito specialist would directly talk to each other every time one of them sees me so that they could go over the plan with …	Energy level,Mental health (anxiety, depression, anger)	Yes, at one point in our child's care, an ER doc consulted with our pediatrician - our pediatrician requested 24 hot admission and fluids, but BC he did not have admitting rights at that hospital, our child was sent home from ER after 1.5 hr of fluids and told there was no need for admission. Labs that were drawn during that ER trip later revealed that our child was in a metabolic crisis and 3wee…	Yes, see above- But it was not our physician who didn't understand- but rather the ER physician
2015-04-08 07:59:00	Anonymous	Caption	Over 5 years	My PCP/pediatrician does not feel comfortable dealing with my health concerns because I/my child am/is too complex.	Every 3 months	Three or more	Yes	My specialist does not communicate with my PCP/pediatrician and other providers.	No one	No	Frequently	Disease progression,Mental health (anxiety, depression, anger),Energy level	My PCP/pediatrician and Mito specialist would both be involved when I get admitted to the hospital so that they can be actively involved in my care.,My PCP/pediatrician and Mito specialist would directly talk to each other every time one of them sees me so that they could go over the plan with each other directly.,My PCP/pediatrician and Mito specialist would ideally see me at the same time so th…	Energy level,Mental health (anxiety, depression, anger)	My child has faced many complications from seizures and psychiatric concerns because no one can agree on the cause of her symptoms and no one wants to take responsibility.	Yes, my child has been unnecessarily hospitalized because the neurologist would not acknowledge seizures as a cause for the behavioral changes.
2015-04-08 08:29:00	Anonymous	Caption	Over 5 years	I do not think my PCP/pediatrician understands mitochondrial disease well enough to treat me.	Only when necessary due to illness	Three or more	I/my child/family member had a mitochondrial disease specialist in the past but do not have one now.	I do not have a mitochondrial disease specialist.	Other specialist	No	Sometimes	Disease progression,Ability to walk/move/participate in daily activities,Energy level	I would like to see my Mito specialist more often.,I don't want to bother my Mito specialist for every problem. I think my PCP/pediatrician should be comfortable enough to help me, but I would like the option that my PCP/pediatrician can consult with my Mito specialist if he/she has questions/concerns.	Energy level,Ability to walk/move/participate in daily activities	Our neurologist is great, and we defer to her when it comes to issues with our son and his Mito. But there are some things that only the Mito Specialist and/or Genetics could order/answer/interpret. Our Mito specialist is too busy to see us again -- he's in research and will only diagnose (we're left to twist in the wind after dx), and we stopped seeing Genetics because all he wanted to do is tes…	I'm happy to say this hasn't been a problem because we always pull our neuro in whenever there's an issue. She has a very good understanding of Mito and we'd be sunk without her.
2015-04-08 08:31:00	Anonymous	Caption	Over 5 years	I do not think my PCP/pediatrician understands mitochondrial disease well enough to treat me.	Every 6 months	Two	Yes	My specialist does not communicate with my PCP/pediatrician and other providers.	Primary care provider (PCP)/pediatrician	Yes	Rarely	Sleep	I don't want to bother my Mito specialist for every problem. I think my PCP/pediatrician should be comfortable enough to help me, but I would like the option that my PCP/pediatrician can consult with my Mito specialist if he/she has questions/concerns.,My PCP/pediatrician and Mito specialist would directly talk to each other every time one of them sees me so that they could go over the plan with …	Energy level,Sleep	no	no
2015-04-08 08:44:00	Anonymous	Caption	Over 5 years	My PCP/pediatrician is not always available to take my calls or see me.	Every 6 months	Three or more	Yes	My specialist is not involved in my care when I get admitted to a hospital where he/she is not affiliated to.	Primary care provider (PCP)/pediatrician	No	Sometimes	Disease progression,Ability to eat/digest food normally,Pain level	My PCP/pediatrician and Mito specialist would both be available when I become acutely sick so that they can manage me together.,My PCP/pediatrician and Mito specialist would directly talk to each other every time one of them sees me so that they could go over the plan with each other directly.,My PCP/pediatrician and Mito specialist would ideally see me at the same time so that a common plan can …	Pain level,Ability to eat/digest food normally	User Provided No Response	User Provided No Response
2015-04-08 09:01:00	Anonymous	Caption	2-5 years	I do not think my PCP/pediatrician understands mitochondrial disease well enough to treat me.	Only when necessary due to illness	Three or more	Yes	My specialist is located far away from where I live; I can't drive/fly to see him/her as often as I would like to.	Mitochondrial specialist	Yes	Sometimes	Mental health (anxiety, depression, anger)	My PCP/pediatrician and Mito specialist would both be involved when I get admitted to the hospital so that they can be actively involved in my care.,My PCP/pediatrician and Mito specialist would directly talk to each other every time one of them sees me so that they could go over the plan with each other directly.,My PCP/pediatrician and Mito specialist would both be available when I become acute…	Mental health (anxiety, depression, anger)	User Provided No Response	User Provided No Response
2015-04-08 09:14:00	Anonymous	Caption	Over 5 years	I do not think my PCP/pediatrician understands mitochondrial disease well enough to treat me.	Once a year	Three or more	Yes	My PCP/pediatrician and/or other providers don't communicate with my Mito specialist.	Mitochondrial specialist	Yes	Rarely	I do not feel there has been any negative health impact	I don't want to bother my Mito specialist for every problem. I think my PCP/pediatrician should be comfortable enough to help me, but I would like the option that my PCP/pediatrician can consult with my Mito specialist if he/she has questions/concerns.	Energy level,Sleep	User Provided No Response	User Provided No Response
2015-04-08 09:47:00	Anonymous	Caption	Over 5 years	I do not have enough time to discuss all my issues with my PCP/pediatrician during the visit.	Only when necessary due to illness	Three or more	I/my child/family member had a mitochondrial disease specialist in the past but do not have one now.	I do not have a mitochondrial disease specialist.	Primary care provider (PCP)/pediatrician	No	Sometimes	Disease progression	I don't want to bother my Mito specialist for every problem. I think my PCP/pediatrician should be comfortable enough to help me, but I would like the option that my PCP/pediatrician can consult with my Mito specialist if he/she has questions/concerns.,My PCP/pediatrician and Mito specialist would directly talk to each other every time one of them sees me so that they could go over the plan with …	Pain level,Ability to walk/move/participate in daily activities	Because of hospital physicians refusing to communicate with our Mito doc, who is no longer in practice, my daughter has been labeled as a psych patient in electronic records. This affects how hospital staff treats her immediately when she is admitted for any health issue.	Before her seizures were correctly diagnosed as being caused by CO2 build up in her blood stream my daughter received very poor treatment from the head of pulmonary department as well as neurology seizure specialist at one of our local teaching hospitals during two hospital stays. (Her symptoms were "all in her head" according to them.) It took two more years before we found a caring cardiac spec…
2015-04-08 09:59:00	Anonymous	Caption	2-5 years	I do not think my PCP/pediatrician understands mitochondrial disease well enough to treat me.	Once a year	Two	Yes	My specialist does not communicate with my PCP/pediatrician and other providers.	Primary care provider (PCP)/pediatrician	No	Rarely	Pain level,Sleep,Energy level	I don't want to bother my Mito specialist for every problem. I think my PCP/pediatrician should be comfortable enough to help me, but I would like the option that my PCP/pediatrician can consult with my Mito specialist if he/she has questions/concerns.,My PCP/pediatrician and Mito specialist would directly talk to each other every time one of them sees me so that they could go over the plan with …	Pain level,Energy level	User Provided No Response	User Provided No Response
2015-04-08 10:23:00	Anonymous	Caption	2-5 years	I do not think my PCP/pediatrician understands mitochondrial disease well enough to treat me.	Only when necessary due to illness	One	No	I do not have a mitochondrial disease specialist.	Other specialist	No	Sometimes	Disease progression,Sleep,Pain level	I would like to see my Mito specialist more often.,My PCP/pediatrician and Mito specialist would both be available when I become acutely sick so that they can manage me together.,I don't want to bother my Mito specialist for every problem. I think my PCP/pediatrician should be comfortable enough to help me, but I would like the option that my PCP/pediatrician can consult with my Mito specialist i…	Pain level,Sleep	On my life, yes! I see a neurologist at the VA hospital who is a Mito Specialist at South Western University in Texas. He said there was nothing he could do for me. He did take my symptoms and problems down but seemed disinterested in helping me. He was more interested in making me a guinea pig for his study. I was not scheduled to see him again any time soon. I may never see him as the VA sends …	My Diabetes is out of control and I cannot take Metphorman as it makes my joints ache severely. I went to see the Neurologist which was a Mito Specialist and he said that there was nothing he could do for me.
2015-04-08 10:45:00	Anonymous	Caption	Over 5 years	I do not have enough time to discuss all my issues with my PCP/pediatrician during the visit.	Once a year	Three or more	Yes	My specialist is not involved in my care when I get admitted to a hospital where he/she is not affiliated to.	Primary care provider (PCP)/pediatrician	Yes	Sometimes	I do not feel there has been any negative health impact	I don't want to bother my Mito specialist for every problem. I think my PCP/pediatrician should be comfortable enough to help me, but I would like the option that my PCP/pediatrician can consult with my Mito specialist if he/she has questions/concerns.	Energy level,Mental health (anxiety, depression, anger)	User Provided No Response	User Provided No Response
2015-04-08 10:59:00	Anonymous	Caption	2-5 years	I do not have enough time to discuss all my issues with my PCP/pediatrician during the visit.	Once a year	Three or more	No	I do not have a mitochondrial disease specialist.	No one	No	Rarely	Pain level,Energy level	I don't want to bother my Mito specialist for every problem. I think my PCP/pediatrician should be comfortable enough to help me, but I would like the option that my PCP/pediatrician can consult with my Mito specialist if he/she has questions/concerns.	Pain level,Energy level	User Provided No Response	User Provided No Response
2015-04-08 11:30:00	Anonymous	Caption	2-5 years	I do not think my PCP/pediatrician understands mitochondrial disease well enough to treat me.	Only when necessary due to illness	Three or more	Yes	My specialist is located far away from where I live; I can't drive/fly to see him/her as often as I would like to.	Mitochondrial specialist	Yes	Sometimes	Disease progression,Mental health (anxiety, depression, anger),Ability to eat/digest food normally	My PCP/pediatrician and Mito specialist would both be involved when I get admitted to the hospital so that they can be actively involved in my care.,My PCP/pediatrician and Mito specialist would directly talk to each other every time one of them sees me so that they could go over the plan with each other directly.,My PCP/pediatrician and Mito specialist would both be available when I become acute…	Pain level,Ability to eat/digest food normally	User Provided No Response	User Provided No Response
2015-04-08 11:31:00	Anonymous	Caption	2-5 years	I do not think my PCP/pediatrician understands mitochondrial disease well enough to treat me.	Once a year	Three or more	I/my child/family member had a mitochondrial disease specialist in the past but do not have one now.	I do not have a mitochondrial disease specialist.	No one	No	Frequently	Energy level,Mental health (anxiety, depression, anger),Ability to eat/digest food normally	My PCP/pediatrician and Mito specialist would both be involved when I get admitted to the hospital so that they can be actively involved in my care.,My PCP/pediatrician and Mito specialist would directly talk to each other every time one of them sees me so that they could go over the plan with each other directly.,My PCP/pediatrician and Mito specialist would both be available when I become acute…	Pain level,Ability to eat/digest food normally	Have had multiple instances of meds being prescribed by one specialist to manage specific symptoms, only to have another type of specialist tell us the med is detrimental to my sons health.	Have had multiple hospitalizations for dehydration, pseudo obstruction, etc. treated with antibiotics that have often caused greater issues, ie cardiac and motility issues that caused him to be hospitalized for long time periods
2015-04-08 11:35:00	Anonymous	Caption	Over 5 years	I do not think my PCP/pediatrician understands mitochondrial disease well enough to treat me.	Every 3 months	Three or more	Yes	My PCP/pediatrician and/or other providers don't communicate with my Mito specialist.	Primary care provider (PCP)/pediatrician	No	Frequently	Pain level,Ability to walk/move/participate in daily activities,Energy level	I would like to see my Mito specialist more often.,My PCP/pediatrician and Mito specialist would directly talk to each other every time one of them sees me so that they could go over the plan with each other directly.,My PCP/pediatrician and Mito specialist would both be involved when I get admitted to the hospital so that they can be actively involved in my care.	Pain level,Ability to walk/move/participate in daily activities	Thus has been very frustrating because I travel to another state and pay cash for my visits to my specialist but my PCP refuses to do any testing ordered by my specialist and wants me to go to one closer who has never been involved in my care. This has prolonged health issues. Being on disability medicaid has limited my options for a PCP so I am left feeling that I have to either move strategy ov…	Yes the biggest was when I was dealing with dysautonomia issues and since my PCP was unfamiliar with my condition and unwilling to work with my specialist and my specialist is in another state and doesn't have privileges at the hospital I was admitted to I experienced a very stressful and expensive hospitalization. They ER wouldn't hydrate me beyond one bag in 3 days, I went without nutrition for…
2015-04-08 11:48:00	Anonymous	Caption	Over 5 years	I do not think my PCP/pediatrician understands mitochondrial disease well enough to treat me.	Only when necessary due to illness	Three or more	Yes	My PCP/pediatrician and/or other providers don't communicate with my Mito specialist.	No one	No	Sometimes	Ability to eat/digest food normally	I don't want to bother my Mito specialist for every problem. I think my PCP/pediatrician should be comfortable enough to help me, but I would like the option that my PCP/pediatrician can consult with my Mito specialist if he/she has questions/concerns.	Pain level,Energy level	An inpatient hospitalization where no one took me seriously about needing to limit the amount of time I was NPO. I was there for gall bladder surgery scheduled for Monday. Two days and nights left me with a mito migraine and quite weak. This wasn't my mito doc's hospital and no call was made to her. A hospitalist who 'knew' all about mito neglected to take precautions for me.	I am so afraid of hospitalizations because of negative outcomes. My mito doc has taught me much to allow me to avoid them. But, I've had to go a few times. Each time, I left with a mito migraine because they fail to hydrate or feed me. I've also had cardiac arrhythmias under anesthesia due to meds given. During H&P, I usually get a blank stare. Or a doctor knows all about it and does nothing. The…
2015-04-08 11:49:00	Anonymous	Caption	Over 5 years	I do not think my PCP/pediatrician understands mitochondrial disease well enough to treat me.	Once a year	Three or more	Yes	My specialist is located far away from where I live; I can't drive/fly to see him/her as often as I would like to.	Primary care provider (PCP)/pediatrician	No	Rarely	I do not feel there has been any negative health impact	My PCP/pediatrician and Mito specialist would both be involved when I get admitted to the hospital so that they can be actively involved in my care.	Energy level	User Provided No Response	User Provided No Response
2015-04-08 11:58:00	Anonymous	Caption	2-5 years	My PCP/pediatrician does not feel comfortable dealing with my health concerns because I/my child am/is too complex.	Every 3 months	Three or more	I/my child/family member had a mitochondrial disease specialist in the past but do not have one now.	My specialist does not communicate with my PCP/pediatrician and other providers.	No one	No	Rarely	Pain level,Mental health (anxiety, depression, anger)	My PCP/pediatrician and Mito specialist would directly talk to each other every time one of them sees me so that they could go over the plan with each other directly.	Pain level,Mental health (anxiety, depression, anger)	This survey is difficult because I feel our pediatrician is wonderful but our medical problems surpass those of a general practice. Our pediatrician understands mito but we have more knowledge so often it is a joint discussion between her and us on what to do next. Our frustration is instead that we manage the care between each of our specialists. We were hoping that having a mito specialist, tha…	Yes in the past there were times he was discharged to early since they were viewing him as a healthy child vs. mito child. Also we have to push to get IVs going before procedures due to a lack of understanding but as my knowledge has grown, I am better able to successfully advocate for him preventing these negative outcomes.
2015-04-08 12:00:00	Anonymous	Caption	Over 5 years	I do not feel I can trust my PCP/pediatrician.	Every 6 months	Three or more	Yes	My PCP/pediatrician and/or other providers don't communicate with my Mito specialist.	No one	No	Sometimes	Energy level	I don't want to bother my Mito specialist for every problem. I think my PCP/pediatrician should be comfortable enough to help me, but I would like the option that my PCP/pediatrician can consult with my Mito specialist if he/she has questions/concerns.	Energy level	User Provided No Response	User Provided No Response
2015-04-08 12:14:00	Anonymous	Caption	Over 5 years	My PCP/pediatrician does not feel comfortable dealing with my health concerns because I/my child am/is too complex.	Only when necessary due to illness	Three or more	Yes	My specialist is located far away from where I live; I can't drive/fly to see him/her as often as I would like to.	Other specialist	No	Rarely	I do not feel there has been any negative health impact	I would like to see my Mito specialist more often.	Energy level,Mental health (anxiety, depression, anger)	It has fallen on me and my husband to manage their care and all the providers. Pallative care is lacking for children as well.	We struggle with ER care most. Our local ER does not have familiarity with this disease and don't know how to stabilize my kids quickly.
2015-04-08 12:16:00	Anonymous	Caption	Over 5 years	My PCP/pediatrician is not always available to take my calls or see me.	Once a year	Three or more	Yes	My specialist is located far away from where I live; I can't drive/fly to see him/her as often as I would like to.	Primary care provider (PCP)/pediatrician	No	Frequently	Energy level,Mental health (anxiety, depression, anger),Ability to eat/digest food normally	I don't want to bother my Mito specialist for every problem. I think my PCP/pediatrician should be comfortable enough to help me, but I would like the option that my PCP/pediatrician can consult with my Mito specialist if he/she has questions/concerns.,My PCP/pediatrician and Mito specialist would directly talk to each other every time one of them sees me so that they could go over the plan with …	Ability to eat/digest food normally,Mental health (anxiety, depression, anger)	We are currently working with a GI provider who doesn't understand mitochondrial disease (and have been refused a second opinion by the hospital) and therefore he ignores or doesn't talk with our mito specialist regarding my daughter's J-tube feeds and her hydration needs.	My child has actually had pain medication withheld because the attending felt she wasn't "really in pain" since she wasn't crying. During the same admission we also had the valiity of my daughter's mitochondrial disease diagnosis questioned as "she didn't look that sick" and had to have her specialist clarify her diagnosis to prevent further medical mishaps.
2015-04-08 12:27:00	Anonymous	Caption	2-5 years	I do not think my PCP/pediatrician understands mitochondrial disease well enough to treat me.	Every 6 months	Two	Yes	My specialist is located far away from where I live; I can't drive/fly to see him/her as often as I would like to.	No one	No	Frequently	Disease progression,Mental health (anxiety, depression, anger),Pain level	I would like to see my Mito specialist more often.,My PCP/pediatrician and Mito specialist would directly talk to each other every time one of them sees me so that they could go over the plan with each other directly.,My PCP/pediatrician and Mito specialist would ideally see me at the same time so that a common plan can be made at the time of the visit.	Pain level,Mental health (anxiety, depression, anger)	very soooooo much ever since specally sinc about yr or bit more ago an recently, even with all testing, symptoms, blood testsss, etc. i am on my own on a wide fast deep river without a paddle and never to give up til its my time, and only i will kno in my heart, not by choice but jus realty. i am a -cup half full- and -make it real- kinda person. didnt learn from how to deal with problems from sc…	yes, sory but i jus accident erase wat i typd and sory
2015-04-08 12:29:00	Anonymous	Caption	2-5 years	I do not think my PCP/pediatrician understands mitochondrial disease well enough to treat me.	Only when necessary due to illness	Three or more	Yes	My specialist is located far away from where I live; I can't drive/fly to see him/her as often as I would like to.	No one	No	Sometimes	Energy level,Mental health (anxiety, depression, anger),Ability to eat/digest food normally	I don't want to bother my Mito specialist for every problem. I think my PCP/pediatrician should be comfortable enough to help me, but I would like the option that my PCP/pediatrician can consult with my Mito specialist if he/she has questions/concerns.,My PCP/pediatrician and Mito specialist would ideally see me at the same time so that a common plan can be made at the time of the visit.,My PCP/p…	Energy level,Mental health (anxiety, depression, anger)	Yes -- my child has not had a single person directing her care, and this has created significant problems when she has been ill. Since the mito specialist is out of state, he does not feel comfortable treating my daughter when she is sick. The PCP, however, does not know enough about mito to make decisions. It is a very frustrating situation!	My daughter had a lengthy illness that could have been managed better if the PCP and mito specialist had communicated better about use of fluids in her treatment. The mito specialist was in a different state but didn't want to treat without seeing her, and the PCP did not feel comfortable proceeding with IV fluids without direction from the specialist. My daughter had a much harder time recoverin…
2015-04-08 12:30:00	Anonymous	Caption	Over 5 years	My PCP/pediatrician is not always available to take my calls or see me.	Only when necessary due to illness	Three or more	No	I do not have a mitochondrial disease specialist.	Other specialist	No	Sometimes	Disease progression,Energy level,Pain level	I don't want to bother my Mito specialist for every problem. I think my PCP/pediatrician should be comfortable enough to help me, but I would like the option that my PCP/pediatrician can consult with my Mito specialist if he/she has questions/concerns.	Energy level,Mental health (anxiety, depression, anger)	User Provided No Response	User Provided No Response
2015-04-08 12:44:00	Anonymous	Caption	2-5 years	I do not think my PCP/pediatrician understands mitochondrial disease well enough to treat me.	Every 6 months	Three or more	Yes	My specialist is located far away from where I live; I can't drive/fly to see him/her as often as I would like to.	No one	No	Frequently	I do not feel there has been any negative health impact	My PCP/pediatrician and Mito specialist would both be involved when I get admitted to the hospital so that they can be actively involved in my care.,My PCP/pediatrician and Mito specialist would both be available when I become acutely sick so that they can manage me together.	Energy level,Mental health (anxiety, depression, anger)	User Provided No Response	User Provided No Response
2015-04-08 12:45:00	Anonymous	Caption	2-5 years	I do not think my PCP/pediatrician understands mitochondrial disease well enough to treat me.	Every 6 months	Three or more	Yes	My specialist is located far away from where I live; I can't drive/fly to see him/her as often as I would like to.	Mitochondrial specialist	No	Sometimes	Energy level,Sleep,Ability to eat/digest food normally	I don't want to bother my Mito specialist for every problem. I think my PCP/pediatrician should be comfortable enough to help me, but I would like the option that my PCP/pediatrician can consult with my Mito specialist if he/she has questions/concerns.	Energy level,Ability to eat/digest food normally	User Provided No Response	post surgical complications that weren't taken seriously (including low blood sugar, inability to urinate, inability to have bowel movement)
2015-04-08 12:49:00	Anonymous	Caption	18 months or less	I do not have enough time to discuss all my issues with my PCP/pediatrician during the visit.	Every 6 months	Three or more	No	I do not have a mitochondrial disease specialist.	Primary care provider (PCP)/pediatrician	Yes	Rarely	Ability to walk/move/participate in daily activities	I would like to see my Mito specialist more often.,My PCP/pediatrician and Mito specialist would directly talk to each other every time one of them sees me so that they could go over the plan with each other directly.,My PCP/pediatrician and Mito specialist would both be involved when I get admitted to the hospital so that they can be actively involved in my care.	Interactions with other people, including classmates, teachers, community and family,Ability to walk/move/participate in daily activities	Mostly in the ER aspect	User Provided No Response
2015-04-08 12:52:00	Anonymous	Caption	2-5 years	I do not have enough time to discuss all my issues with my PCP/pediatrician during the visit.	Once a year	One	Yes	My specialist is located far away from where I live; I can't drive/fly to see him/her as often as I would like to.	Mitochondrial specialist	Yes	Rarely	I do not feel there has been any negative health impact	I don't want to bother my Mito specialist for every problem. I think my PCP/pediatrician should be comfortable enough to help me, but I would like the option that my PCP/pediatrician can consult with my Mito specialist if he/she has questions/concerns.,My PCP/pediatrician and Mito specialist would both be available when I become acutely sick so that they can manage me together.,My PCP/pediatricia…	Energy level	User Provided No Response	User Provided No Response
2015-04-08 12:53:00	Anonymous	Caption	18 months or less	I do not think my PCP/pediatrician understands mitochondrial disease well enough to treat me.	Once a year	Three or more	No	I do not have a mitochondrial disease specialist.	Primary care provider (PCP)/pediatrician	No	Frequently	Disease progression,Ability to walk/move/participate in daily activities,Energy level	I would like to see my Mito specialist more often.	Energy level,Ability to walk/move/participate in daily activities	Not really. PCP sees me annually (or less) and was the one who sent me to mito specialist though I don't believe he knew what was the matter with me. Had tried all other diagnoses no soap. Now I see that Dr he sent me to, who knows a lot about mito. neuropathy, do not know if he is actually a mito specialist or not. They are at two different hospitals.	No.
2015-04-08 12:56:00	Anonymous	Caption	2-5 years	My PCP/pediatrician does not feel comfortable dealing with my health concerns because I/my child am/is too complex.	Every 6 months	Three or more	Yes	My specialist is located far away from where I live; I can't drive/fly to see him/her as often as I would like to.	Mitochondrial specialist	No	Frequently	Pain level,Mental health (anxiety, depression, anger),Ability to walk/move/participate in daily activities	My PCP/pediatrician and Mito specialist would both be involved when I get admitted to the hospital so that they can be actively involved in my care.,My PCP/pediatrician and Mito specialist would both be available when I become acutely sick so that they can manage me together.	Pain level,Energy level	My adult daughter is the patient. Lack of communication between care providers is one of her greatest sources of stress as she and her husband are left with the challenge of getting specialists and PCP to communicate.	Feeding tube implant (out of state) resulted in dehydration and extreme weakness, as well as GI pain and dysfunction. Local doctors had no idea how to deal with these adverse consequences, resulting in a week long hospitalization waiting for instructions from the surgeon and mito specialist.
2015-04-08 13:07:00	Anonymous	Caption	2-5 years	I do not think my PCP/pediatrician understands mitochondrial disease well enough to treat me.	Every 3 months	Three or more	Yes	My specialist is located far away from where I live; I can't drive/fly to see him/her as often as I would like to.	Mitochondrial specialist	Yes	Sometimes	Disease progression	My PCP/pediatrician and Mito specialist would directly talk to each other every time one of them sees me so that they could go over the plan with each other directly.	Ability to eat/digest food normally,Ability to walk/move/participate in daily activities	User Provided No Response	User Provided No Response
2015-04-08 13:21:00	Anonymous	Caption	2-5 years	I do not have enough time to discuss all my issues with my PCP/pediatrician during the visit.	Only when necessary due to illness	Three or more	Yes	My specialist does not communicate with my PCP/pediatrician and other providers.	Primary care provider (PCP)/pediatrician	No	Sometimes	Ability to eat/digest food normally,Mental health (anxiety, depression, anger),Sleep	I would like to see my Mito specialist more often.,My PCP/pediatrician and Mito specialist would directly talk to each other every time one of them sees me so that they could go over the plan with each other directly.,I don't want to bother my Mito specialist for every problem. I think my PCP/pediatrician should be comfortable enough to help me, but I would like the option that my PCP/pediatricia…	Interactions with other people, including classmates, teachers, community and family,Mental health (anxiety, depression, anger)	It is very difficult to coordinate care by myself - I am a single parent and am trying to hold a full-time job in addition to spending hours coordinating care for my daughter.	It's usually not the physician who doesn't understand..... it's nursing staff.
2015-04-08 13:26:00	Anonymous	Caption	Over 5 years	My PCP/pediatrician does not feel comfortable dealing with my health concerns because I/my child am/is too complex.	Once a year	Three or more	Yes	My specialist is located far away from where I live; I can't drive/fly to see him/her as often as I would like to.	Mitochondrial specialist	No	Sometimes	Pain level,Sleep,Energy level	I don't want to bother my Mito specialist for every problem. I think my PCP/pediatrician should be comfortable enough to help me, but I would like the option that my PCP/pediatrician can consult with my Mito specialist if he/she has questions/concerns.,My PCP/pediatrician and Mito specialist would both be available when I become acutely sick so that they can manage me together.,My PCP/pediatricia…	Pain level,Energy level	The mitochondrial specialists are fantastic. The problem I have is that they write a protocol, ask that certain tests be done, etc., and the local doctors, either PCPs or other specialists will not follow their suggestions.	Two situations: One, I had surgery and the anesthesiologist knew a lot about mito, having done a pediatric anesthesia fellowship where he saw many mito cases. I went in to metabolic stress following the surgery. He wanted me to remain in the hospital to be watched until he felt comfortable that the crisis had passed. The attending surgeon refused to listen to him and discharged me against his wis…
2015-04-08 13:36:00	Anonymous	Caption	Over 5 years	My PCP/pediatrician does not feel comfortable dealing with my health concerns because I/my child am/is too complex.	Once a year	Three or more	Yes	My specialist does not communicate with my PCP/pediatrician and other providers.	No one	No	Frequently	Disease progression,Ability to walk/move/participate in daily activities,Interactions with other people, including classmates, teachers, community and family	My PCP/pediatrician and Mito specialist would both be involved when I get admitted to the hospital so that they can be actively involved in my care.,My PCP/pediatrician and Mito specialist would directly talk to each other every time one of them sees me so that they could go over the plan with each other directly.,My PCP/pediatrician and Mito specialist would both be available when I become acute…	Interactions with other people, including classmates, teachers, community and family,Mental health (anxiety, depression, anger)	Absolutely. They rarely communicate and she sees about 16 Specialists. My daughter has another rare disease in addition to her Mitochindrial disease. On many occasions, lack of communication has almost coast her her life. Lack of knowledge with her diet has stunted growth, caused muscle wasting, and caused multiple medical issues that have taken away all of her physical abilities. . Lack of commu…	Yes. We have experienced multiple medical errors and extended hospital stays due to the entire teams lack of knowledge and feelings of confusion toward my daughter. They have difficulty separating what is her Mitochondrail disorder and what is Carney's Complex. However, on many occasions I referred them to specialists at the National Institue and that just didn't happen until it was almost too la…
2015-04-08 13:41:00	Anonymous	Caption	Over 5 years	My PCP/pediatrician does not feel comfortable dealing with my health concerns because I/my child am/is too complex.	Only when necessary due to illness	Three or more	Yes	My specialist is too busy; he/she can't see me frequently or acutely if I get sick suddenly.	Mitochondrial specialist	Yes	Sometimes	I do not feel there has been any negative health impact	I don't want to bother my Mito specialist for every problem. I think my PCP/pediatrician should be comfortable enough to help me, but I would like the option that my PCP/pediatrician can consult with my Mito specialist if he/she has questions/concerns.,My PCP/pediatrician and Mito specialist would directly talk to each other every time one of them sees me so that they could go over the plan with …	Pain level,Energy level	My PCP and Mito doc usually work well together but my daughters PCP doesn't know anything about MITO so she just does what he says to do. IT would be great if all PCP were trained in Mito.	My daughter was sick with tonsilitis and even though I gave the urgent care doc her meds he prescribed her steriods which had a negative reaction with her meds and almost caused a hospital visit.
2015-04-08 13:47:00	Anonymous	Caption	Over 5 years	I do not think my PCP/pediatrician understands mitochondrial disease well enough to treat me.	Only when necessary due to illness	Three or more	I/my child/family member had a mitochondrial disease specialist in the past but do not have one now.	My PCP/pediatrician and/or other providers don't communicate with my Mito specialist.	Primary care provider (PCP)/pediatrician	No	Frequently	Pain level,Mental health (anxiety, depression, anger),Ability to eat/digest food normally	My PCP/pediatrician and Mito specialist would directly talk to each other every time one of them sees me so that they could go over the plan with each other directly.	Pain level,Ability to eat/digest food normally	We have had to "fight" to be heard and/or understood only to be shot down, being told that the symptoms, example deep bone pain, isn't possible. There was little if any communication between doctors, many times our family was given the task of relaying messages and/or having to make appointments for specialists that the PCP wanted us to see. This was our previous experience in New England. We hav…	Not really.
2015-04-08 13:51:00	Anonymous	Caption	18 months or less	I do not think my PCP/pediatrician understands mitochondrial disease well enough to treat me.	Every 3 months	Three or more	Yes	My specialist is too busy; he/she can't see me frequently or acutely if I get sick suddenly.	Primary care provider (PCP)/pediatrician	No	Frequently	Sleep,Mental health (anxiety, depression, anger),Ability to walk/move/participate in daily activities	I would like to see my Mito specialist more often.,My PCP/pediatrician and Mito specialist would directly talk to each other every time one of them sees me so that they could go over the plan with each other directly.,I don't want to bother my Mito specialist for every problem. I think my PCP/pediatrician should be comfortable enough to help me, but I would like the option that my PCP/pediatricia…	Ability to walk/move/participate in daily activities,Mental health (anxiety, depression, anger)	Of course since they do not talk, neither know what the plan of action is.....and I suffer because no one makes a decision. Normally I trust my PCP but since the diagnosis of mito, he seems less sure of himself.	User Provided No Response
2015-04-08 14:05:00	Anonymous	Caption	18 months or less	I do not think my PCP/pediatrician understands mitochondrial disease well enough to treat me.	Once a year	Three or more	Yes	My PCP/pediatrician and/or other providers don't communicate with my Mito specialist.	No one	No	Never	Disease progression,Interactions with other people, including classmates, teachers, community and family	I would like to see my Mito specialist more often.,My PCP/pediatrician and Mito specialist would directly talk to each other every time one of them sees me so that they could go over the plan with each other directly.,I don't want to bother my Mito specialist for every problem. I think my PCP/pediatrician should be comfortable enough to help me, but I would like the option that my PCP/pediatricia…	Interactions with other people, including classmates, teachers, community and family,Mental health (anxiety, depression, anger)	User Provided No Response	User Provided No Response
2015-04-08 14:11:00	Anonymous	Caption	Over 5 years	I do not think my PCP/pediatrician understands mitochondrial disease well enough to treat me.	Once a year	One	I/my child/family member had a mitochondrial disease specialist in the past but do not have one now.	My specialist does not communicate with my PCP/pediatrician and other providers.	Primary care provider (PCP)/pediatrician	No	Frequently	Disease progression,Ability to walk/move/participate in daily activities,Energy level	My PCP/pediatrician and Mito specialist would both be available when I become acutely sick so that they can manage me together.,My PCP/pediatrician and Mito specialist would directly talk to each other every time one of them sees me so that they could go over the plan with each other directly.,My PCP/pediatrician and Mito specialist would ideally see me at the same time so that a common plan can …	Ability to eat/digest food normally,Ability to walk/move/participate in daily activities	User Provided No Response	User Provided No Response
2015-04-08 14:15:00	Anonymous	Caption	2-5 years	I do not feel I can trust my PCP/pediatrician.	Only when necessary due to illness	Three or more	Yes	My specialist is too busy; he/she can't see me frequently or acutely if I get sick suddenly.	No one	No	Frequently	Disease progression,Energy level,Pain level	I would like to see my Mito specialist more often.,My PCP/pediatrician and Mito specialist would directly talk to each other every time one of them sees me so that they could go over the plan with each other directly.,My PCP/pediatrician and Mito specialist would both be available when I become acutely sick so that they can manage me together.	Pain level,Energy level	Absolutely. Our GP makes us feel like there is nothing wrong with our son and we are just crazy. The rest of our team is amazing and helpful, but are so busy, we can't see them for everything. Because of the lack of communication between our doctors, Everything that we do to help our son takes 10 times longer than it needs to. As a result, he suffers great pain and fatigue.	All of the time. Our son is in a constant cycle of having a couple of good days and then a few days in a row or severe pain and fatigue. This has been going on for nearly a year, with no plan in place to treat or even just try to treat because none of the doctors can agree on what to do.
2015-04-08 14:16:00	Anonymous	Caption	18 months or less	I do not think my PCP/pediatrician understands mitochondrial disease well enough to treat me.	Only when necessary due to illness	Three or more	Yes	My specialist is located far away from where I live; I can't drive/fly to see him/her as often as I would like to.	No one	No	Sometimes	Interactions with other people, including classmates, teachers, community and family,Mental health (anxiety, depression, anger),Energy level	My PCP/pediatrician and Mito specialist would directly talk to each other every time one of them sees me so that they could go over the plan with each other directly.	Energy level,Mental health (anxiety, depression, anger)	User Provided No Response	User Provided No Response
2015-04-08 14:54:00	Anonymous	Caption	Over 5 years	My PCP/pediatrician does not feel comfortable dealing with my health concerns because I/my child am/is too complex.	Every 3 months	Three or more	Yes	My specialist is located far away from where I live; I can't drive/fly to see him/her as often as I would like to.	Primary care provider (PCP)/pediatrician	Yes	Sometimes	Pain level,Ability to eat/digest food normally,Energy level	My PCP/pediatrician and Mito specialist would directly talk to each other every time one of them sees me so that they could go over the plan with each other directly.	Pain level,Energy level	Yes, my child has been prescribed treatments by the mito specialist that the PCP did not know about or understand. The PCP has also been forced to care for my child in ways she feels are "over her head." As a result, the PCP cannot defend care decisions for my child when other doctors ignorant of my child's needs criticize or challenge them.	Yes. My child had a severe cellulitis that we had to treat at home, because the local ER could not understand that an infection of that nature was very serious and needed prompt attention and treatment, and because our specialist hospital was denying care to our mitochondrial specialist's patients. Our child was significantly endangered by this problem, and our family was frightened and extremely…
2015-04-08 15:08:00	Anonymous	Caption	Over 5 years	I do not have enough time to discuss all my issues with my PCP/pediatrician during the visit.	Only when necessary due to illness	Three or more	Yes	My specialist is too busy; he/she can't see me frequently or acutely if I get sick suddenly.	Mitochondrial specialist	No	Sometimes	Mental health (anxiety, depression, anger)	I don't want to bother my Mito specialist for every problem. I think my PCP/pediatrician should be comfortable enough to help me, but I would like the option that my PCP/pediatrician can consult with my Mito specialist if he/she has questions/concerns.,My PCP/pediatrician and Mito specialist would ideally see me at the same time so that a common plan can be made at the time of the visit.	Mental health (anxiety, depression, anger)	User Provided No Response	We have been lucky with no serious negative effects. But any time she sees a new doctor or has to go to the ER it is obvious which doctors understand mito and which ones do not and think I am overreacting. Her pedicatrician is part of larger practice so often times when she is sick we do not see her own pediatrician and see someone we've never met before. I'd say about 50% of the doctors there "g…
2015-04-08 15:13:00	Anonymous	Caption	Over 5 years	I do not think my PCP/pediatrician understands mitochondrial disease well enough to treat me.	Only when necessary due to illness	Three or more	Yes	My specialist is too busy; he/she can't see me frequently or acutely if I get sick suddenly.	Mitochondrial specialist	Yes	Rarely	I do not feel there has been any negative health impact	I don't want to bother my Mito specialist for every problem. I think my PCP/pediatrician should be comfortable enough to help me, but I would like the option that my PCP/pediatrician can consult with my Mito specialist if he/she has questions/concerns.,My PCP/pediatrician and Mito specialist would directly talk to each other every time one of them sees me so that they could go over the plan with …	Energy level,Ability to walk/move/participate in daily activities	through my persistent requests, my physicians have communicated and collaborated during times of crisis (surgery and cancer treatment). At times I had to ask two or three times before an actual communication was initiated. If in was not so persistent, I realize the ball would have been dropped on multiple occasions.	No. I make sure my specialists communicate so this does not happen.
2015-04-08 15:14:00	Anonymous	Caption	Over 5 years	I do not think my PCP/pediatrician understands mitochondrial disease well enough to treat me.	Only when necessary due to illness	Two	I/my child/family member had a mitochondrial disease specialist in the past but do not have one now.	I do not have a mitochondrial disease specialist.	Other specialist	Yes	Rarely	I do not feel there has been any negative health impact	I don't want to bother my Mito specialist for every problem. I think my PCP/pediatrician should be comfortable enough to help me, but I would like the option that my PCP/pediatrician can consult with my Mito specialist if he/she has questions/concerns.	Energy level	Yes, it has put the burden of communication on me, as I have served as the coordinator. I do not find PCP visits helpful, since I often know more than general physician about this rare disease. There are no mito specialists nearby, so I use my neurologist and gynocologist in the PCP role. I have been fortunate that I have not needed acute care beyond urgent care for falls.	Luckily not that I'm aware, but I've wondered if standard care for falls/sprains/breaks is the best thing for me. Should I take the high dose pain reliever? Should I have more aggressive PT to avoid muscle loss? What if I need rotator cuff surgery...are my muscles able to withstand the surgery? Issues that I'm sure many face that do not have a mito specialist nearby.
2015-04-08 15:16:00	Anonymous	Caption	Over 5 years	I do not think my PCP/pediatrician understands mitochondrial disease well enough to treat me.	Every 3 months	Three or more	Yes	My specialist is located far away from where I live; I can't drive/fly to see him/her as often as I would like to.	Primary care provider (PCP)/pediatrician	No	Frequently	Pain level,Mental health (anxiety, depression, anger),Ability to eat/digest food normally	I don't want to bother my Mito specialist for every problem. I think my PCP/pediatrician should be comfortable enough to help me, but I would like the option that my PCP/pediatrician can consult with my Mito specialist if he/she has questions/concerns.,My PCP/pediatrician and Mito specialist would ideally see me at the same time so that a common plan can be made at the time of the visit.,My PCP/p…	Ability to eat/digest food normally,Ability to walk/move/participate in daily activities	User Provided No Response	User Provided No Response
2015-04-08 15:19:00	Anonymous	Caption	Over 5 years	I do not feel I can trust my PCP/pediatrician.	Only when necessary due to illness	Three or more	Yes	My PCP/pediatrician and/or other providers don't communicate with my Mito specialist.	Primary care provider (PCP)/pediatrician	No	Frequently	Pain level,Mental health (anxiety, depression, anger),Energy level	My PCP/pediatrician and Mito specialist would both be involved when I get admitted to the hospital so that they can be actively involved in my care.,My PCP/pediatrician and Mito specialist would ideally see me at the same time so that a common plan can be made at the time of the visit.,My PCP/pediatrician and Mito specialist would both be available when I become acutely sick so that they can mana…	Pain level,Energy level	User Provided No Response	false allegation of medical child abuse that got dismissed in court
2015-04-08 16:05:00	Anonymous	Caption	Over 5 years	I do not think my PCP/pediatrician understands mitochondrial disease well enough to treat me.	Only when necessary due to illness	Three or more	Yes	My specialist is located far away from where I live; I can't drive/fly to see him/her as often as I would like to.	Mitochondrial specialist	No	Frequently	Disease progression,Energy level	My PCP/pediatrician and Mito specialist would both be involved when I get admitted to the hospital so that they can be actively involved in my care.,My PCP/pediatrician and Mito specialist would directly talk to each other every time one of them sees me so that they could go over the plan with each other directly.,My PCP/pediatrician and Mito specialist would ideally see me at the same time so th…	Interactions with other people, including classmates, teachers, community and family,Mental health (anxiety, depression, anger)	Yes. His disease is progressing due to lack of known resources.	yes. our son had an infection in his port and was gravely I'll. Oncevthe dr called themito expert, they changed the fluid rate and he luckily turned around
2015-04-08 16:13:00	Anonymous	Caption	Over 5 years	I do not think my PCP/pediatrician understands mitochondrial disease well enough to treat me.	Every 6 months	Three or more	I/my child/family member had a mitochondrial disease specialist in the past but do not have one now.	I do not have a mitochondrial disease specialist.	No one	No	Rarely	I do not feel there has been any negative health impact	My PCP/pediatrician and Mito specialist would both be involved when I get admitted to the hospital so that they can be actively involved in my care.,My PCP/pediatrician and Mito specialist would ideally see me at the same time so that a common plan can be made at the time of the visit.,My PCP/pediatrician and Mito specialist would both be available when I become acutely sick so that they can mana…	Energy level,Mental health (anxiety, depression, anger)	Before the diagnosis it was an endless ping pong game between doctors, er, urgent care and anyone who had an opinion. Due to the lack of mito knowledge it has been an uphill BATTLE.	Due to lack of mito knowledge both children were in ICU from 11-21 days.
2015-04-08 16:23:00	Anonymous	Caption	2-5 years	My PCP/pediatrician does not feel comfortable dealing with my health concerns because I/my child am/is too complex.	Every 3 months	Three or more	No	I do not have a mitochondrial disease specialist.	Primary care provider (PCP)/pediatrician	No	Sometimes	Pain level,Ability to walk/move/participate in daily activities,Energy level	I would like to see my Mito specialist more often.,My PCP/pediatrician and Mito specialist would both be available when I become acutely sick so that they can manage me together.	Pain level,Energy level	Yes, it's esp. hard when there's a mis-communication in writing and you can't get it corrected.	YES. I had a massive pulmonary embolism because they took my supplements away. They also didn't believe my previous clotting problems due to Vit. K deficiency. I didn't get proper diet in the hospital either.
2015-04-08 16:42:00	Anonymous	Caption	2-5 years	I do not think my PCP/pediatrician understands mitochondrial disease well enough to treat me.	Once a year	Three or more	Yes	My PCP/pediatrician and/or other providers don't communicate with my Mito specialist.	Mitochondrial specialist	Yes	Never	I do not feel there has been any negative health impact	I don't want to bother my Mito specialist for every problem. I think my PCP/pediatrician should be comfortable enough to help me, but I would like the option that my PCP/pediatrician can consult with my Mito specialist if he/she has questions/concerns.	Energy level,Mental health (anxiety, depression, anger)	I worry about the hesitation of other doctors to treat our mito son. I wish for a one page guidance for Drs at urgent care, emergency rooms,etc.	Nno
2015-04-08 17:03:00	Anonymous	Caption	18 months or less	I do not have enough time to discuss all my issues with my PCP/pediatrician during the visit.	Every 3 months	Three or more	No	I do not have a mitochondrial disease specialist.	Other specialist	No	Sometimes	Disease progression,Ability to eat/digest food normally,Pain level	My PCP/pediatrician and Mito specialist would both be involved when I get admitted to the hospital so that they can be actively involved in my care.,My PCP/pediatrician and Mito specialist would directly talk to each other every time one of them sees me so that they could go over the plan with each other directly.,My PCP/pediatrician and Mito specialist would ideally see me at the same time so th…	Interactions with other people, including classmates, teachers, community and family,Ability to eat/digest food normally	There is an enormous amount of guessing when it comes to my child.	Perhaps not so much the understanding of mito but the fact that every anesthesia available was contra indicated
2015-04-08 17:05:00	Anonymous	Caption	Over 5 years	I do not think my PCP/pediatrician understands mitochondrial disease well enough to treat me.	Every 3 months	Three or more	Yes	My specialist is too busy; he/she can't see me frequently or acutely if I get sick suddenly.	No one	No	Frequently	Disease progression,Mental health (anxiety, depression, anger),Interactions with other people, including classmates, teachers, community and family	My PCP/pediatrician and Mito specialist would both be available when I become acutely sick so that they can manage me together.,My PCP/pediatrician and Mito specialist would directly talk to each other every time one of them sees me so that they could go over the plan with each other directly.	Ability to walk/move/participate in daily activities,Mental health (anxiety, depression, anger)	Have to speak for other doctors, not believed, inadequate communication between doctors and some doctors just don't believe the diagnosis! Put my child in vuneralbe, uncomfortable situation and hampers her ability to talk to doctors in general.	User Provided No Response
2015-04-08 17:35:00	Anonymous	Caption	18 months or less	My PCP/pediatrician is not always available to take my calls or see me.	Only when necessary due to illness	Three or more	No	I do not have a mitochondrial disease specialist.	Other specialist	No	Frequently	Energy level,Ability to eat/digest food normally	My PCP/pediatrician and Mito specialist would both be involved when I get admitted to the hospital so that they can be actively involved in my care.,My PCP/pediatrician and Mito specialist would directly talk to each other every time one of them sees me so that they could go over the plan with each other directly.,My PCP/pediatrician and Mito specialist would both be available when I become acute…	Energy level,Sleep	Yes, He was in the hospital and no one wanted to be the lead doctor.	After his tonsil surgery we were sent home to early, he had severe diarrhea and throwing up and I knew he was not ready to go home. The next day I had to take him to the ER. The local dr refused to call our main doctor and release us. By the time I got to our main doctor (40 minutes away) our son was not able to hold his head and and was weak. We were in the hospital 5 more days and he was so wea…
2015-04-08 18:19:00	Anonymous	Caption	Over 5 years	I do not think my PCP/pediatrician understands mitochondrial disease well enough to treat me.	Once a year	Three or more	Yes	My specialist is too busy; he/she can't see me frequently or acutely if I get sick suddenly.	Mitochondrial specialist	No	Frequently	Pain level,Mental health (anxiety, depression, anger),Ability to walk/move/participate in daily activities	I don't want to bother my Mito specialist for every problem. I think my PCP/pediatrician should be comfortable enough to help me, but I would like the option that my PCP/pediatrician can consult with my Mito specialist if he/she has questions/concerns.	Ability to walk/move/participate in daily activities	Yes, if my doctors communicated with my Mito Dr., then my specialists would understand more of what is going on with me. Most times I find my specialists are intimidated by my Mito Dr., and therefore want to down play my Mito disease as a result. What they don't know/understand intimidates them so they act as if Mito isn't a real disease.	Yes, I had arthroscopic knee surgery and suffered a great amount of pain afterwords. The Dr. said it couldn't be that bad because it's a minor surgery and no big deal. Well it was to me, I also have Limb Girdle Muscular Dystrophy. I don't know why I have a lot more pain from a minor surgery or healing from an illness.... or a torn meniscus etc....more than most people do. However, I expect my Dr.…
2015-04-08 18:34:00	Anonymous	Caption	Over 5 years	I do not think my PCP/pediatrician understands mitochondrial disease well enough to treat me.	Only when necessary due to illness	Three or more	Yes	My specialist does not communicate with my PCP/pediatrician and other providers.	No one	No	Frequently	Pain level,Mental health (anxiety, depression, anger),Energy level	I don't want to bother my Mito specialist for every problem. I think my PCP/pediatrician should be comfortable enough to help me, but I would like the option that my PCP/pediatrician can consult with my Mito specialist if he/she has questions/concerns.	Energy level,Mental health (anxiety, depression, anger)	We bounce back and forth between doctors and hospitals without any communication between the doctors themselves. It's very difficult being the go between.	User Provided No Response
2015-04-08 18:40:00	Anonymous	Caption	2-5 years	I do not think my PCP/pediatrician understands mitochondrial disease well enough to treat me.	Every 6 months	Three or more	I/my child/family member had a mitochondrial disease specialist in the past but do not have one now.	My specialist is located far away from where I live; I can't drive/fly to see him/her as often as I would like to.	Other specialist	Yes	Sometimes	Pain level,Ability to eat/digest food normally,Energy level	My PCP/pediatrician and Mito specialist would ideally see me at the same time so that a common plan can be made at the time of the visit.	Energy level,Ability to eat/digest food normally	User Provided No Response	User Provided No Response
2015-04-08 18:45:00	Anonymous	Caption	Over 5 years	My PCP/pediatrician does not feel comfortable dealing with my health concerns because I/my child am/is too complex.	Every 6 months	Three or more	Yes	My specialist does not communicate with my PCP/pediatrician and other providers.	Primary care provider (PCP)/pediatrician	No	Sometimes	Disease progression	I don't want to bother my Mito specialist for every problem. I think my PCP/pediatrician should be comfortable enough to help me, but I would like the option that my PCP/pediatrician can consult with my Mito specialist if he/she has questions/concerns.,My PCP/pediatrician and Mito specialist would directly talk to each other every time one of them sees me so that they could go over the plan with …	Mental health (anxiety, depression, anger)	John has a new PCP due to former PCP retiring. We were with her for prenatal care, over 24 years. I have to remember that new PCP is the new kid on the block and is learning. I don't trust him.	The new PCP refused to prescribe Tamiflu thinking that is was contra indicated. The MDA dr who is John's mito dr recommended it.
2015-04-08 18:53:00	Anonymous	Caption	Over 5 years	My PCP/pediatrician is not always available to take my calls or see me.	Every 3 months	Three or more	Yes	My specialist is located far away from where I live; I can't drive/fly to see him/her as often as I would like to.	Mitochondrial specialist	Yes	Sometimes	Interactions with other people, including classmates, teachers, community and family	My PCP/pediatrician and Mito specialist would both be available when I become acutely sick so that they can manage me together.	Energy level,Mental health (anxiety, depression, anger)	I am very fortunate. My ppc and neuro send each other info. My neurone is mostly in charge. She is an also specialist but knows a lot about mito.	No
2015-04-08 19:10:00	Anonymous	Caption	Over 5 years	My PCP is a pediatrician and says I/my child am/is too old for the practice but I can't find a new adult PCP to agree to take me on.	Once a year	Three or more	Yes	My specialist is too busy; he/she can't see me frequently or acutely if I get sick suddenly.	Primary care provider (PCP)/pediatrician	Yes	Rarely	Energy level,Mental health (anxiety, depression, anger)	I don't want to bother my Mito specialist for every problem. I think my PCP/pediatrician should be comfortable enough to help me, but I would like the option that my PCP/pediatrician can consult with my Mito specialist if he/she has questions/concerns.	Energy level,Mental health (anxiety, depression, anger)	User Provided No Response	User Provided No Response
2015-04-08 19:15:00	Anonymous	Caption	Over 5 years	I do not think my PCP/pediatrician understands mitochondrial disease well enough to treat me.	Every 3 months	Three or more	Yes	My specialist is too busy; he/she can't see me frequently or acutely if I get sick suddenly.	No one	No	Sometimes	Disease progression,Ability to walk/move/participate in daily activities,Energy level	I don't want to bother my Mito specialist for every problem. I think my PCP/pediatrician should be comfortable enough to help me, but I would like the option that my PCP/pediatrician can consult with my Mito specialist if he/she has questions/concerns.	Energy level,Ability to walk/move/participate in daily activities	disagreement in specialists' opinion has caused us to do nothing in certain areas, for fear of causing more harm.	yes. we have pandas/pans as well. it is complicated as many rx meds are contraindicated in mito (and doctors don't understand this). minor illnesses are the biggest cause of mito crash and subsequent pandas/pans flares that last months. most doctors do not understand one or both of those issues.
2015-04-08 19:18:00	Anonymous	Caption	18 months or less	My PCP/pediatrician does not feel comfortable dealing with my health concerns because I/my child am/is too complex.	Only when necessary due to illness	Three or more	Yes	My specialist is located far away from where I live; I can't drive/fly to see him/her as often as I would like to.	Other specialist	Yes	Sometimes	Disease progression,Ability to eat/digest food normally,Energy level	I would like to see my Mito specialist more often.	Energy level,Ability to eat/digest food normally	User Provided No Response	User Provided No Response
2015-04-08 19:19:00	Anonymous	Caption	2-5 years	I do not think my PCP/pediatrician understands mitochondrial disease well enough to treat me.	Once a year	Three or more	Yes	My PCP/pediatrician and/or other providers don't communicate with my Mito specialist.	No one	Yes	Sometimes	Energy level	I would like to see my Mito specialist more often.,I don't want to bother my Mito specialist for every problem. I think my PCP/pediatrician should be comfortable enough to help me, but I would like the option that my PCP/pediatrician can consult with my Mito specialist if he/she has questions/concerns.	Energy level	I find it very difficult to coordinate emergent and inpatient care for my sons. Nobody local wants to take charge, yet our local hospital system prefers not to work with out-of-state specialist for impatient care. Local specialist need to understand the mito docs concerns about illness, fasting, and other stress so they families will be taken seriously. ER docs need to be trained on the dangers o…	Yes. Every time my son is inpatient for the stomach flu (severe fasting intolerance), the doctors want to turn off the IV's as soon as my son is tolerating even the smallest of feeds. This leads to a lack of energy in my son's body which only prolongs his stomach issues. We have a hard time jump starting his stomach because he is so drained. Simply having hospitalists understand that there is no …
2015-04-08 19:26:00	Anonymous	Caption	Over 5 years	My PCP is a pediatrician and says I/my child am/is too old for the practice but I can't find a new adult PCP to agree to take me on.	Every 6 months	Three or more	I/my child/family member had a mitochondrial disease specialist in the past but do not have one now.	I do not have a mitochondrial disease specialist.	No one	No	Sometimes	Disease progression,Ability to walk/move/participate in daily activities,Energy level	I don't want to bother my Mito specialist for every problem. I think my PCP/pediatrician should be comfortable enough to help me, but I would like the option that my PCP/pediatrician can consult with my Mito specialist if he/she has questions/concerns.,My PCP/pediatrician and Mito specialist would both be available when I become acutely sick so that they can manage me together.,My PCP/pediatricia…	Energy level,Ability to walk/move/participate in daily activities	I have to organize almost all of my own care and make sure none of my medications interact severely. (When I'm in appointments and a specialist recommends a new med, I check on my phone to see if it interacts with other things I'm taking using the Drugs.com app.) Having the extra stress of trying to be the go-between with my multiple doctors and trying to negotiate when their advice contradicts e…	User Provided No Response
2015-04-08 19:37:00	Anonymous	Caption	Over 5 years	I do not think my PCP/pediatrician understands mitochondrial disease well enough to treat me.	Only when necessary due to illness	Three or more	No	I do not have a mitochondrial disease specialist.	Other specialist	Yes	Rarely	I do not feel there has been any negative health impact	I don't want to bother my Mito specialist for every problem. I think my PCP/pediatrician should be comfortable enough to help me, but I would like the option that my PCP/pediatrician can consult with my Mito specialist if he/she has questions/concerns.,My PCP/pediatrician and Mito specialist would both be available when I become acutely sick so that they can manage me together.,My PCP/pediatricia…	Energy level,Ability to walk/move/participate in daily activities	User Provided No Response	User Provided No Response
2015-04-08 19:59:00	Anonymous	Caption	2-5 years	I do not think my PCP/pediatrician understands mitochondrial disease well enough to treat me.	Only when necessary due to illness	Two	No	I do not have a mitochondrial disease specialist.	No one	No	Frequently	Pain level,Mental health (anxiety, depression, anger),Ability to walk/move/participate in daily activities	My PCP/pediatrician and Mito specialist would both be available when I become acutely sick so that they can manage me together.	Pain level,Ability to walk/move/participate in daily activities	We have no local doctors familiar with our condition or willing to learn about it. We have no appropriate health care at all. I was diagnosed at a university hospital 4 hours away, and have not been able to return there for follow up since I can no longer drive. My health has deteriorated a great deal and there is no where to turn. It is like being in the middle of the ocean alone...a very hopele…	Yes, I have had difficulty recovering from surgeries, have had to be re-admitted to the hospital several days later. Have had many adverse reactions to medicines and other complications.
2015-04-08 20:07:00	Anonymous	Caption	Over 5 years	My PCP/pediatrician is not always available to take my calls or see me.	Every 3 months	Three or more	I/my child/family member had a mitochondrial disease specialist in the past but do not have one now.	I do not have a mitochondrial disease specialist.	No one	Yes	Rarely	Interactions with other people, including classmates, teachers, community and family,Mental health (anxiety, depression, anger)	My PCP/pediatrician and Mito specialist would both be involved when I get admitted to the hospital so that they can be actively involved in my care.,My PCP/pediatrician and Mito specialist would directly talk to each other every time one of them sees me so that they could go over the plan with each other directly.,My PCP/pediatrician and Mito specialist would both be available when I become acute…	Sleep,Ability to walk/move/participate in daily activities	Yes. Mito specialist sent me for specialty consults within same institution. Young neuro resident spent 15 minutes with me, did no testing, and decided diagnosis was not mito but psychiatric, despite positive biopsy and other supportive test results from other institutions. I lost the PCP, I lost the mito specialist, I was very ill during the time it took to get a neurologist familiar with mito t…	Yes. The night before my muscle biopsy the anesthesiologist refused to meet with us despite multiple requests from the surgeon. There were complications during the procedure after I went into an episode of spasticity. I was much sicker for weeks afterwards.
2015-04-08 20:18:00	Anonymous	Caption	2-5 years	I do not think my PCP/pediatrician understands mitochondrial disease well enough to treat me.	Only when necessary due to illness	One	No	I do not have a mitochondrial disease specialist.	No one	No	Sometimes	Pain level,Mental health (anxiety, depression, anger),Energy level	My PCP/pediatrician and Mito specialist would both be available when I become acutely sick so that they can manage me together.	Energy level,Mental health (anxiety, depression, anger)	It makes me feel very alone. I wish my PCP was more willing to learn and understand about my condition. I am forced to treat myself and hope for the best. ER days are the worst. I'm disabled yet ER visits are still very trying.	Every procedure and surgery is harder on my body, and they typical physicians really don't seem to understand... Even when I provide paperwork explaining.
2015-04-08 20:35:00	Anonymous	Caption	2-5 years	I do not think my PCP/pediatrician understands mitochondrial disease well enough to treat me.	Once a year	Three or more	Yes	My specialist is located far away from where I live; I can't drive/fly to see him/her as often as I would like to.	Primary care provider (PCP)/pediatrician	Yes	Rarely	Mental health (anxiety, depression, anger)	I don't want to bother my Mito specialist for every problem. I think my PCP/pediatrician should be comfortable enough to help me, but I would like the option that my PCP/pediatrician can consult with my Mito specialist if he/she has questions/concerns.	Pain level,Energy level	Not since diagnosis.	No.
2015-04-08 20:38:00	Anonymous	Caption	Over 5 years	I do not think my PCP/pediatrician understands mitochondrial disease well enough to treat me.	Every 6 months	Three or more	No	I do not have a mitochondrial disease specialist.	Primary care provider (PCP)/pediatrician	No	Frequently	Disease progression,Mental health (anxiety, depression, anger),Ability to walk/move/participate in daily activities	My PCP/pediatrician and Mito specialist would directly talk to each other every time one of them sees me so that they could go over the plan with each other directly.	Ability to walk/move/participate in daily activities,Mental health (anxiety, depression, anger)	Mental health, isolation, no friends or partner, no social activities.	User Provided No Response
2015-04-08 20:48:00	Anonymous	Caption	Over 5 years	My PCP/pediatrician does not feel comfortable dealing with my health concerns because I/my child am/is too complex.	Every 3 months	Three or more	Yes	My specialist is located far away from where I live; I can't drive/fly to see him/her as often as I would like to.	No one	No	Frequently	Disease progression,Ability to walk/move/participate in daily activities,Pain level	I would like to see my Mito specialist more often.,My PCP/pediatrician and Mito specialist would both be available when I become acutely sick so that they can manage me together.,My PCP/pediatrician and Mito specialist would both be involved when I get admitted to the hospital so that they can be actively involved in my care.	Pain level,Ability to walk/move/participate in daily activities	Multiple life threatening events, disease progression during acute events when specialty guidance ignored, acute needs/issues are not preceived as acute by PCP so they go unaddressed until a crisis develops.	More often then I can count! Major intraoperative complications 4 months ago and the individual is still far from baseline.
2015-04-08 20:50:00	Anonymous	Caption	2-5 years	I do not think my PCP/pediatrician understands mitochondrial disease well enough to treat me.	Once a year	Three or more	Yes	My specialist is too busy; he/she can't see me frequently or acutely if I get sick suddenly.	Mitochondrial specialist	No	Never	Pain level	My PCP/pediatrician and Mito specialist would both be involved when I get admitted to the hospital so that they can be actively involved in my care.	Pain level	My child had 5 surgeries last year and only one physician (pediatric) surgeon was willing to cluster surgeries. All the rest- ENT, ophthalmologist, GI would not consider clustering surgeries and ALL gave the same response when asked to consider it- "I only do surgery on this particular day." Even when surgeries were planned months in advance.	No
2015-04-08 20:52:00	Anonymous	Caption	18 months or less	I do not think my PCP/pediatrician understands mitochondrial disease well enough to treat me.	Every 3 months	Three or more	Yes	My specialist is located far away from where I live; I can't drive/fly to see him/her as often as I would like to.	Primary care provider (PCP)/pediatrician	No	Frequently	Energy level,Mental health (anxiety, depression, anger)	I don't want to bother my Mito specialist for every problem. I think my PCP/pediatrician should be comfortable enough to help me, but I would like the option that my PCP/pediatrician can consult with my Mito specialist if he/she has questions/concerns.	Energy level,Mental health (anxiety, depression, anger)	User Provided No Response	User Provided No Response
2015-04-08 20:53:00	Anonymous	Caption	Over 5 years	I do not think my PCP/pediatrician understands mitochondrial disease well enough to treat me.	Once a year	Three or more	Yes	My specialist is located far away from where I live; I can't drive/fly to see him/her as often as I would like to.	Mitochondrial specialist	No	Frequently	Disease progression,Ability to walk/move/participate in daily activities,Ability to eat/digest food normally	I would like to see my Mito specialist more often.,My PCP/pediatrician and Mito specialist would both be available when I become acutely sick so that they can manage me together.	Energy level,Ability to walk/move/participate in daily activities	I live far away from our mito specialist and he is quite busy. My kid's pedi is clueless about mitochondrial disease and is more of hindrance than a help. I generally try to bypass him and let the specialists handle most of the care. My kids have gone for long periods of time without medicines or changes to medication doses and have had issues with energy levels.	Nothing that extreme. Just annoying little things.
2015-04-08 20:56:00	Anonymous	Caption	Over 5 years	My PCP/pediatrician does not feel comfortable dealing with my health concerns because I/my child am/is too complex.	Only when necessary due to illness	Three or more	Yes	My specialist is located far away from where I live; I can't drive/fly to see him/her as often as I would like to.	Mitochondrial specialist	No	Sometimes	Energy level,Sleep,Ability to eat/digest food normally	I don't want to bother my Mito specialist for every problem. I think my PCP/pediatrician should be comfortable enough to help me, but I would like the option that my PCP/pediatrician can consult with my Mito specialist if he/she has questions/concerns.	Energy level,Sleep	Yes, when the pulmonologist did not "believe" my son was having severe side effects from the use of oral steroids for his asthma. She refused to coordinate with the mito speciailist who had documented via lab results the life threatening adverse effects the steroids were having. It took over six years to find a pulmonologist who really understands the difficulty of managing asthma in a mito patie…	No, but I am actively involved in my son's care during the few hospitalizations he has had.
2015-04-08 21:00:00	Anonymous	Caption	Over 5 years	I do not think my PCP/pediatrician understands mitochondrial disease well enough to treat me.	Only when necessary due to illness	Three or more	No	I do not have a mitochondrial disease specialist.	Other specialist	Yes	Rarely	Disease progression,Mental health (anxiety, depression, anger),Interactions with other people, including classmates, teachers, community and family	I would like to see my Mito specialist more often.	Interactions with other people, including classmates, teachers, community and family,Mental health (anxiety, depression, anger)	Alot of Dr are clueless about the Mito, they need to be more awareness out there.	There been two times when my son had a MRI and had to be put to sleep..those two times resulted in a very high fever and he had to be taken back to er
2015-04-08 21:12:00	Anonymous	Caption	18 months or less	I do not think my PCP/pediatrician understands mitochondrial disease well enough to treat me.	Every 3 months	Three or more	Yes	My specialist is too busy; he/she can't see me frequently or acutely if I get sick suddenly.	Primary care provider (PCP)/pediatrician	No	Sometimes	Pain level,Ability to walk/move/participate in daily activities,Energy level	I would like to see my Mito specialist more often.	Pain level,Ability to walk/move/participate in daily activities	User Provided No Response	User Provided No Response
2015-04-08 21:19:00	Anonymous	Caption	Over 5 years	I do not think my PCP/pediatrician understands mitochondrial disease well enough to treat me.	Only when necessary due to illness	Two	Yes	My PCP/pediatrician and/or other providers don't communicate with my Mito specialist.	Mitochondrial specialist	No	Never	Disease progression,Mental health (anxiety, depression, anger),Energy level	I don't want to bother my Mito specialist for every problem. I think my PCP/pediatrician should be comfortable enough to help me, but I would like the option that my PCP/pediatrician can consult with my Mito specialist if he/she has questions/concerns.	Energy level,Mental health (anxiety, depression, anger)	User Provided No Response	User Provided No Response
2015-04-08 21:21:00	Anonymous	Caption	2-5 years	My PCP/pediatrician does not feel comfortable dealing with my health concerns because I/my child am/is too complex.	Every 6 months	Three or more	Yes	My specialist is located far away from where I live; I can't drive/fly to see him/her as often as I would like to.	Mitochondrial specialist	Yes	Rarely	I do not feel there has been any negative health impact	I don't want to bother my Mito specialist for every problem. I think my PCP/pediatrician should be comfortable enough to help me, but I would like the option that my PCP/pediatrician can consult with my Mito specialist if he/she has questions/concerns.	Interactions with other people, including classmates, teachers, community and family,Ability to walk/move/participate in daily activities	No, our doctors work well together. We are pleased with the care we receive.	Upon presentation, the PICU doctor gave my son a contraindicated IV which caused a life threatening condition to worsen. However, his disease had not yet been fully diagnosed and the doctor was treating for a disease that has similar symptoms. Since then, there was the potential for negative outcomes with covering doctors. However, our Mito specialist trained us as parents and we fought to make s…
2015-04-08 21:49:00	Anonymous	Caption	2-5 years	My PCP/pediatrician does not feel comfortable dealing with my health concerns because I/my child am/is too complex.	Every 6 months	Three or more	I/my child/family member had a mitochondrial disease specialist in the past but do not have one now.	I do not have a mitochondrial disease specialist.	Other specialist	No	Sometimes	Energy level,Mental health (anxiety, depression, anger),Sleep	My PCP/pediatrician and Mito specialist would directly talk to each other every time one of them sees me so that they could go over the plan with each other directly.	Energy level,Mental health (anxiety, depression, anger)	My children do not have a mito specialist but our pcp does not feel comfortable,following the directions/suggestions of their other specialists. This is frustrating, plus that leaves me, their mother, to keep records and constantly requesting things from specialists.	User Provided No Response
2015-04-08 22:03:00	Anonymous	Caption	Over 5 years	My PCP/pediatrician does not feel comfortable dealing with my health concerns because I/my child am/is too complex.	Only when necessary due to illness	Three or more	I/my child/family member had a mitochondrial disease specialist in the past but do not have one now.	I do not have a mitochondrial disease specialist.	Primary care provider (PCP)/pediatrician	No	Sometimes	Disease progression,Ability to eat/digest food normally,Energy level	My PCP/pediatrician and Mito specialist would both be involved when I get admitted to the hospital so that they can be actively involved in my care.,My PCP/pediatrician and Mito specialist would directly talk to each other every time one of them sees me so that they could go over the plan with each other directly.,My PCP/pediatrician and Mito specialist would both be available when I become acute…	Energy level,Ability to eat/digest food normally	User Provided No Response	Many times discharged too soon after having surgery only to end up having to be admitted again.
2015-04-08 22:39:00	Anonymous	Caption	Over 5 years	My PCP is a pediatrician and says I/my child am/is too old for the practice but I can't find a new adult PCP to agree to take me on.	Only when necessary due to illness	Three or more	I/my child/family member had a mitochondrial disease specialist in the past but do not have one now.	I do not have a mitochondrial disease specialist.	No one	No	Frequently	Pain level,Sleep,Ability to eat/digest food normally	I don't want to bother my Mito specialist for every problem. I think my PCP/pediatrician should be comfortable enough to help me, but I would like the option that my PCP/pediatrician can consult with my Mito specialist if he/she has questions/concerns.,My PCP/pediatrician and Mito specialist would both be available when I become acutely sick so that they can manage me together.,My PCP/pediatricia…	Pain level,Sleep	Despite requesting meetings with all providers with the goal of improved communication and coordination we ended up with bruised ego's and then a total and complete lack of communication in one large institution. We were sent from dept to dept by the staff. There was no wish or action on the mito dr. to help us coordinate, impart his vision and no visits when she was inpt. The lack of coord. left…	Multiple times our daughter was denied IV fluids and Carnitor per her protocol letter. Some dr. told us she had to meet the criteria of dehydration on labs before she would get fluids despite all the information in her chart and protocol letters regarding the importance of being proactive with a possible mito pt.
2015-04-08 23:35:00	Anonymous	Caption	2-5 years	I do not think my PCP/pediatrician understands mitochondrial disease well enough to treat me.	Once a year	Two	No	I do not have a mitochondrial disease specialist.	Other specialist	No	Frequently	Energy level,Mental health (anxiety, depression, anger),Ability to eat/digest food normally	I would like to see my Mito specialist more often.	Energy level,Ability to eat/digest food normally	User Provided No Response	No one explained to me when I was diagnosed with cyclic vomiting syndrome that it is possibly a mitochondrial disorder. I feel had I known this I could have lived a healthier, happier life.
2015-04-08 23:54:00	Anonymous	Caption	Over 5 years	I do not think my PCP/pediatrician understands mitochondrial disease well enough to treat me.	Every 3 months	Three or more	Yes	My PCP/pediatrician and/or other providers don't communicate with my Mito specialist.	Mitochondrial specialist	No	Sometimes	I do not feel there has been any negative health impact	I don't want to bother my Mito specialist for every problem. I think my PCP/pediatrician should be comfortable enough to help me, but I would like the option that my PCP/pediatrician can consult with my Mito specialist if he/she has questions/concerns.,My PCP/pediatrician and Mito specialist would both be available when I become acutely sick so that they can manage me together.,My PCP/pediatricia…	Energy level,Ability to walk/move/participate in daily activities	It has delayed care. Lack of coordinated care has resulted in it taking years to receive treatment where it should have taken weeks.	Several times. Quite a few hospitalizations for dehydration when care plan wasn't followed during illness. There have been a few surgeries that have required extended stays because protocol wasn't followed.
2015-04-09 00:34:00	Anonymous	Caption	18 months or less	I do not have enough time to discuss all my issues with my PCP/pediatrician during the visit.	Every 3 months	Three or more	Yes	My specialist is located far away from where I live; I can't drive/fly to see him/her as often as I would like to.	Primary care provider (PCP)/pediatrician	No	Sometimes	Interactions with other people, including classmates, teachers, community and family,Ability to walk/move/participate in daily activities	My PCP/pediatrician and Mito specialist would both be involved when I get admitted to the hospital so that they can be actively involved in my care.,My PCP/pediatrician and Mito specialist would directly talk to each other every time one of them sees me so that they could go over the plan with each other directly.,My PCP/pediatrician and Mito specialist would both be available when I become acute…	Interactions with other people, including classmates, teachers, community and family,Ability to walk/move/participate in daily activities	I don't feel like I have much say in my care, and I don't feel like doctors always take things seriously or listen to my direction or opinions.	I feel that my disease process and symptoms are poorly treated, understood, or diagnosed. My quality of life is significantly impaired because of that.
2015-04-09 01:09:00	Anonymous	Caption	2-5 years	I do not think my PCP/pediatrician understands mitochondrial disease well enough to treat me.	Only when necessary due to illness	Three or more	Yes	My specialist is too busy; he/she can't see me frequently or acutely if I get sick suddenly.	No one	No	Frequently	Pain level,Mental health (anxiety, depression, anger),Ability to walk/move/participate in daily activities	I don't want to bother my Mito specialist for every problem. I think my PCP/pediatrician should be comfortable enough to help me, but I would like the option that my PCP/pediatrician can consult with my Mito specialist if he/she has questions/concerns.,My PCP/pediatrician and Mito specialist would ideally see me at the same time so that a common plan can be made at the time of the visit.,My PCP/p…	Interactions with other people, including classmates, teachers, community and family,Ability to walk/move/participate in daily activities	My daughter's PCP does not know anything about mito. She will tell me that. She still tries her best to treat me the best way she knows how. None of my daughters specialists are able to contact my daughters mito doctor by phone for a consult. This sometimes limits them and are they are left to make a decision on thier own with limited mito knowledge and expertise. My daughters mito specialist is …	Yes my daughter has had a history of difficult recovery from surgery but that was before I was knowledgeable about advocating for my daughter with suggested mito protocol such as being admitted the night before for IV hydration. My daughters last hospital admission was for dehydration due to nausea and vomiting and ER doctor did not want to hydrate her with IV even though she was pale, cold and d…
2015-04-09 01:54:00	Anonymous	Caption	Over 5 years	I do not think my PCP/pediatrician understands mitochondrial disease well enough to treat me.	Every 6 months	Three or more	No	I do not have a mitochondrial disease specialist.	No one	No	Frequently	Disease progression,Mental health (anxiety, depression, anger),Energy level	My PCP/pediatrician and Mito specialist would directly talk to each other every time one of them sees me so that they could go over the plan with each other directly.	Energy level,Mental health (anxiety, depression, anger)	My daughter has had numerous medical and mental complications because the physicians treating her do not understand the disease they do not want to understand it or try to learn more about it! She's been treated with anti physcotic medications that are on the do not prescribe list. It's been awful and not getting better! We live in an area that had no specialists with doctors who do not want you …	She has been in and out of phyciatric hospitals (not my choice) which she was treated with medications that cause carnetine deficiancy which she already has. That has continued to cause more problems for her mentally. She recently had a out patient surgery that they did not use the correct procedures and she ended up on a ventilator and in ICU. She was given depakote for seizures which now we rea…
2015-04-09 02:41:00	Anonymous	Caption	18 months or less	My PCP/pediatrician is not always available to take my calls or see me.	Every 3 months	Three or more	Yes	My specialist is located far away from where I live; I can't drive/fly to see him/her as often as I would like to.	Mitochondrial specialist	Yes	Sometimes	Disease progression,Ability to eat/digest food normally	My PCP/pediatrician and Mito specialist would ideally see me at the same time so that a common plan can be made at the time of the visit.	Interactions with other people, including classmates, teachers, community and family,Energy level	We are waiting 1 year to get my pdcd child on the keto diet, we are I'm Ireland & the condition is so rare I had to fight for anyone to let her try it	No
2015-04-09 08:55:00	Anonymous	Caption	2-5 years	I do not have enough time to discuss all my issues with my PCP/pediatrician during the visit.	Every 3 months	Three or more	I/my child/family member had a mitochondrial disease specialist in the past but do not have one now.	My specialist does not communicate with my PCP/pediatrician and other providers.	No one	No	Frequently	Disease progression,Energy level,Interactions with other people, including classmates, teachers, community and family	I don't want to bother my Mito specialist for every problem. I think my PCP/pediatrician should be comfortable enough to help me, but I would like the option that my PCP/pediatrician can consult with my Mito specialist if he/she has questions/concerns.,My PCP/pediatrician and Mito specialist would directly talk to each other every time one of them sees me so that they could go over the plan with …	Interactions with other people, including classmates, teachers, community and family,Energy level	User Provided No Response	User Provided No Response
2015-04-09 09:44:00	Anonymous	Caption	2-5 years	My PCP/pediatrician does not feel comfortable dealing with my health concerns because I/my child am/is too complex.	Only when necessary due to illness	Three or more	Yes	My specialist is too busy; he/she can't see me frequently or acutely if I get sick suddenly.	Other specialist	No	Sometimes	Pain level,Mental health (anxiety, depression, anger),Energy level	I would like to see my Mito specialist more often.,My PCP/pediatrician and Mito specialist would both be available when I become acutely sick so that they can manage me together.,My PCP/pediatrician and Mito specialist would both be involved when I get admitted to the hospital so that they can be actively involved in my care.	Energy level,Mental health (anxiety, depression, anger)	I, the mother, have been in the middle of two specialists battling over a health decision for my child on more than one occasion. It leads me to not trust one of my child's doctors, to feel i have to choose sides. It leads to much added worry and stress!	YES! My child had a surgery which led to altered mental status following anesthesia because mito protocols were not followed. Instead of consulting the mito specialist, the doctor recommended my child go back into the hospital for psychiatric help!
2015-04-09 10:04:00	Anonymous	Caption	18 months or less	I do not feel I can trust my PCP/pediatrician.	Every 6 months	Three or more	Yes	My PCP/pediatrician and/or other providers don't communicate with my Mito specialist.	No one	No	Frequently	Disease progression,Ability to eat/digest food normally,Energy level	My PCP/pediatrician and Mito specialist would both be involved when I get admitted to the hospital so that they can be actively involved in my care.,My PCP/pediatrician and Mito specialist would directly talk to each other every time one of them sees me so that they could go over the plan with each other directly.,My PCP/pediatrician and Mito specialist would both be available when I become acute…	Energy level,Ability to eat/digest food normally	My daughter has regressed and in January was removed from our care after one of her specialist and her PCP called CPS because they said I must have MBP because she has had too many tests and procedures and they didn't have the records from her metabolic endocrinologist showing the preliminary mito diagnosis. Due to this she has been removed from all of her doctors, her medications have changed or…	She has not been taken seriously because the symptoms don't always show in the 10 minutes the doctor spends with her during an appointment. Due to that she has suffered more than she needed to. Doctors need to think about the whole picture before they make up their minds about what must be going on. They need to think about the negative impact their choices and false accusations will cause the fa…
2015-04-09 11:27:00	Anonymous	Caption	18 months or less	I do not think my PCP/pediatrician understands mitochondrial disease well enough to treat me.	Once a year	Three or more	Yes	My specialist is too busy; he/she can't see me frequently or acutely if I get sick suddenly.	Mitochondrial specialist	No	Sometimes	Disease progression,Mental health (anxiety, depression, anger),Ability to walk/move/participate in daily activities	I don't want to bother my Mito specialist for every problem. I think my PCP/pediatrician should be comfortable enough to help me, but I would like the option that my PCP/pediatrician can consult with my Mito specialist if he/she has questions/concerns.,My PCP/pediatrician and Mito specialist would directly talk to each other every time one of them sees me so that they could go over the plan with …	Interactions with other people, including classmates, teachers, community and family,Ability to walk/move/participate in daily activities	Pediatrician does not know about mito. Quick to give a referral to a specialist without evaluating everything. Example. Mito dr. thinks my daughter has dysautonomia and writes to see a cardiologist. Pediatrician says OK and then is not involved in the care plan the cardiologist sets up.	No, have not been hospitilized for mito. Just keep going to different dr.'s for different onset of symptoms,pediatric neurologist,adult neurologist,psychiatrist,dermatologist,cardiologist,PT,OT,eye dr.,mito specialist(geneticist) Have to explain to pediatrician what each specialist is doing.
2015-04-09 15:11:00	Anonymous	Caption	2-5 years	My PCP/pediatrician does not feel comfortable dealing with my health concerns because I/my child am/is too complex.	Only when necessary due to illness	Three or more	No	I do not have a mitochondrial disease specialist.	Other specialist	No	Frequently	Pain level,Ability to walk/move/participate in daily activities,Energy level	I would like to see my Mito specialist more often.,My PCP/pediatrician and Mito specialist would both be available when I become acutely sick so that they can manage me together.,My PCP/pediatrician and Mito specialist would both be involved when I get admitted to the hospital so that they can be actively involved in my care.	Pain level,Ability to walk/move/participate in daily activities	Most physicians don't know about mito and we have no mito specialist in the Seattle area for adults. Because of this coordinating care between specialists gets confusing and often times lost in translation. There is no care plan followed and we as adults slip through the cracks. There isn't much hope once you age out of the pediatric mito clinic.	More times then not. I've exhausted my search for physicians who understand mito so I have had to choose to put off needed care. After having 2 surgeries with issues waking from anesthesia and trouble healing I'm nervous to fight for the right care again.
2015-04-09 15:27:00	Anonymous	Caption	Over 5 years	I do not think my PCP/pediatrician understands mitochondrial disease well enough to treat me.	Only when necessary due to illness	Three or more	Yes	My specialist is too busy; he/she can't see me frequently or acutely if I get sick suddenly.	Primary care provider (PCP)/pediatrician	Yes	Rarely	Disease progression,Ability to eat/digest food normally,Energy level	I don't want to bother my Mito specialist for every problem. I think my PCP/pediatrician should be comfortable enough to help me, but I would like the option that my PCP/pediatrician can consult with my Mito specialist if he/she has questions/concerns.,My PCP/pediatrician and Mito specialist would directly talk to each other every time one of them sees me so that they could go over the plan with …	Energy level,Ability to eat/digest food normally	User Provided No Response	User Provided No Response
2015-04-09 16:25:00	Anonymous	Caption	Over 5 years	My PCP/pediatrician does not feel comfortable dealing with my health concerns because I/my child am/is too complex.	Only when necessary due to illness	Three or more	Yes	My PCP/pediatrician and/or other providers don't communicate with my Mito specialist.	Other specialist	No	Sometimes	Disease progression,Energy level,Pain level	I don't want to bother my Mito specialist for every problem. I think my PCP/pediatrician should be comfortable enough to help me, but I would like the option that my PCP/pediatrician can consult with my Mito specialist if he/she has questions/concerns.,My PCP/pediatrician and Mito specialist would both be involved when I get admitted to the hospital so that they can be actively involved in my car…	Pain level,Energy level	Yes, because one doctor can say one thing and another says something different. They don't stay on the same page and seem to have different ideas of how to treat my child. I feel since they don't understand her the best thing for them is to get her out of the hospital and off of their responsibility. Some doctors will tell us to go see one of her other specialists because they don't know what to …	User Provided No Response
2015-04-09 19:12:00	Anonymous	Caption	2-5 years	I do not have enough time to discuss all my issues with my PCP/pediatrician during the visit.	Every 3 months	Three or more	I/my child/family member had a mitochondrial disease specialist in the past but do not have one now.	I do not have a mitochondrial disease specialist.	Primary care provider (PCP)/pediatrician	No	Rarely	Disease progression,Ability to walk/move/participate in daily activities,Ability to eat/digest food normally	My PCP/pediatrician and Mito specialist would both be involved when I get admitted to the hospital so that they can be actively involved in my care.,My PCP/pediatrician and Mito specialist would directly talk to each other every time one of them sees me so that they could go over the plan with each other directly.,My PCP/pediatrician and Mito specialist would both be available when I become acute…	Ability to eat/digest food normally,Ability to walk/move/participate in daily activities	User Provided No Response	User Provided No Response
2015-04-09 19:15:00	Anonymous	Caption	18 months or less	I do not think my PCP/pediatrician understands mitochondrial disease well enough to treat me.	Every 3 months	Three or more	I/my child/family member had a mitochondrial disease specialist in the past but do not have one now.	I do not have a mitochondrial disease specialist.	Primary care provider (PCP)/pediatrician	No	Sometimes	Interactions with other people, including classmates, teachers, community and family,Ability to eat/digest food normally,Energy level	I would like to see my Mito specialist more often.,My PCP/pediatrician and Mito specialist would directly talk to each other every time one of them sees me so that they could go over the plan with each other directly.,I don't want to bother my Mito specialist for every problem. I think my PCP/pediatrician should be comfortable enough to help me, but I would like the option that my PCP/pediatricia…	Interactions with other people, including classmates, teachers, community and family,Ability to eat/digest food normally	We still do not have a clear mito Dx despite having many symptoms and several tests. We are in a grey area. The first doctor we saw at a prestigious medical institution seemed to suggest we should treat for mito; the second did not. We started to investigate other causes but keep coming back to mito. These delays and uncertainties have a cost. My child is getting older and we still don't know wha…	No. We have avoided any anesthesia because we have not ruled out a mito problem.
2015-04-09 19:17:00	Anonymous	Caption	2-5 years	My PCP/pediatrician does not feel comfortable dealing with my health concerns because I/my child am/is too complex.	Every 3 months	Three or more	Yes	My specialist is too busy; he/she can't see me frequently or acutely if I get sick suddenly.	No one	No	Frequently	Interactions with other people, including classmates, teachers, community and family,Mental health (anxiety, depression, anger),Ability to walk/move/participate in daily activities	I don't want to bother my Mito specialist for every problem. I think my PCP/pediatrician should be comfortable enough to help me, but I would like the option that my PCP/pediatrician can consult with my Mito specialist if he/she has questions/concerns.,My PCP/pediatrician and Mito specialist would directly talk to each other every time one of them sees me so that they could go over the plan with …	Ability to walk/move/participate in daily activities,Mental health (anxiety, depression, anger)	Local PCPs do not understand supplements and dosages like mito docs. Also Mito docs from major University hospitals do not have time to contact local PCPs directly on each case.	We had to teach our local hospital, ENT and PCP about mito after a bad anesthesia reaction that caused my son to regress for 2 years. They now no longer use nitrous oxide after our experience. Also we have an illness protocol for our local hospital for IVs, etc but are really afraid to ever have to use it because no one there would likely follow it and he would be given lactated Ringers despite t…
2015-04-09 19:26:00	Anonymous	Caption	2-5 years	I do not think my PCP/pediatrician understands mitochondrial disease well enough to treat me.	Once a year	Three or more	Yes	My PCP/pediatrician and/or other providers don't communicate with my Mito specialist.	Mitochondrial specialist	No	Rarely	Mental health (anxiety, depression, anger)	I don't want to bother my Mito specialist for every problem. I think my PCP/pediatrician should be comfortable enough to help me, but I would like the option that my PCP/pediatrician can consult with my Mito specialist if he/she has questions/concerns.,My PCP/pediatrician and Mito specialist would directly talk to each other every time one of them sees me so that they could go over the plan with …	Mental health (anxiety, depression, anger)	Pretty minimal.We are fortunate that they are in the same town and know of each other. Both are respectful of the other's practice, however, it would be easier on me (&better for my child) if they communicated about him.	NO.
2015-04-09 20:45:00	Panagopoulos	Caption	2-5 years	I do not think my PCP/pediatrician understands mitochondrial disease well enough to treat me.	Only when necessary due to illness	Three or more	Yes	My PCP/pediatrician and/or other providers don't communicate with my Mito specialist.	Mitochondrial specialist	No	Frequently	Interactions with other people, including classmates, teachers, community and family,Ability to eat/digest food normally,Energy level	My PCP/pediatrician and Mito specialist would both be involved when I get admitted to the hospital so that they can be actively involved in my care.,My PCP/pediatrician and Mito specialist would both be available when I become acutely sick so that they can manage me together.	Energy level,Ability to eat/digest food normally	Would like to see our pediatrician or mito specialist help us to see a qualified gastroenterologist who is familiar with mito since we have seen 2 GI doctors who were useless.	i have to do my own research and explain things to the anesthesiologist, neurologist, and other doctors because they don't know the specifics of mito	1085847
2015-04-09 21:40:00	Anonymous	Caption	18 months or less	I do not think my PCP/pediatrician understands mitochondrial disease well enough to treat me.	Only when necessary due to illness	Three or more	Yes	My specialist is located far away from where I live; I can't drive/fly to see him/her as often as I would like to.	Other specialist	Yes	Rarely	I do not feel there has been any negative health impact,Energy level,Pain level	My PCP/pediatrician and Mito specialist would directly talk to each other every time one of them sees me so that they could go over the plan with each other directly.	Pain level	No	No
2015-04-09 21:42:00	Anonymous	Caption	Over 5 years	I do not have enough time to discuss all my issues with my PCP/pediatrician during the visit.	Only when necessary due to illness	Two	Yes	My PCP/pediatrician and/or other providers don't communicate with my Mito specialist.	No one	No	Sometimes	Disease progression,Energy level,Pain level	I don't want to bother my Mito specialist for every problem. I think my PCP/pediatrician should be comfortable enough to help me, but I would like the option that my PCP/pediatrician can consult with my Mito specialist if he/she has questions/concerns.	Pain level,Energy level	User Provided No Response	I have had difficulty with anesthesia recovery all my life until I was diagnosed with Mito in mid-adulthood. When a procedure needed to be done after diagnosis, I insisted the anesthesiologist research Mito before I consented. As a result, the OR team was well-prepared and I recovered easily from the anesthesia. I was so relieved to know my needs CAN be managed well when professionals are educate…
2015-04-09 22:08:00	Anonymous	Caption	2-5 years	I do not have enough time to discuss all my issues with my PCP/pediatrician during the visit.	Every 6 months	Three or more	Yes	My specialist is located far away from where I live; I can't drive/fly to see him/her as often as I would like to.	Mitochondrial specialist	Yes	Rarely	I do not feel there has been any negative health impact	I don't want to bother my Mito specialist for every problem. I think my PCP/pediatrician should be comfortable enough to help me, but I would like the option that my PCP/pediatrician can consult with my Mito specialist if he/she has questions/concerns.	Interactions with other people, including classmates, teachers, community and family,Energy level	It just cost me more of my personal time, it happens rarely bc my son's is supported very well and he doesn't crash anymore thanks to Dr .	Yes, prior to dx. Now he heals normally
2015-04-10 08:19:00	Anonymous	Caption	Over 5 years	I do not think my PCP/pediatrician understands mitochondrial disease well enough to treat me.	Only when necessary due to illness	Three or more	No	I do not have a mitochondrial disease specialist.	No one	No	Frequently	Pain level,Ability to walk/move/participate in daily activities,Energy level	My PCP/pediatrician and Mito specialist would both be involved when I get admitted to the hospital so that they can be actively involved in my care.,My PCP/pediatrician and Mito specialist would directly talk to each other every time one of them sees me so that they could go over the plan with each other directly.,My PCP/pediatrician and Mito specialist would both be available when I become acute…	Pain level,Energy level	Struggling to find a mito specialist to direct care. managing my child's health is a full time job. Walking on eggshells with unsympathetic/disinterested medical professionals while my child is in pain.	User Provided No Response
2015-04-10 10:23:00	Anonymous	Caption	18 months or less	I do not think my PCP/pediatrician understands mitochondrial disease well enough to treat me.	Every 3 months	Three or more	Yes	My specialist is located far away from where I live; I can't drive/fly to see him/her as often as I would like to.	Primary care provider (PCP)/pediatrician	No	Sometimes	Interactions with other people, including classmates, teachers, community and family,Mental health (anxiety, depression, anger),Pain level	I would like to see my Mito specialist more often.,My PCP/pediatrician and Mito specialist would both be available when I become acutely sick so that they can manage me together.,My PCP/pediatrician and Mito specialist would both be involved when I get admitted to the hospital so that they can be actively involved in my care.	Pain level,Mental health (anxiety, depression, anger)	Yes, longer waits to getting help and symptom treatment; confusion trying to communicate mito needs to different doctors; ordering of prescriptions deleterious to mito patients.	Yes, insufficient pain control.
2015-04-10 11:14:00	Anonymous	Caption	2-5 years	I do not think my PCP/pediatrician understands mitochondrial disease well enough to treat me.	Every 3 months	Three or more	Yes	My specialist is not involved in my care when I get admitted to a hospital where he/she is not affiliated to.	Primary care provider (PCP)/pediatrician	No	Frequently	Disease progression,Energy level,Pain level	I don't want to bother my Mito specialist for every problem. I think my PCP/pediatrician should be comfortable enough to help me, but I would like the option that my PCP/pediatrician can consult with my Mito specialist if he/she has questions/concerns.,My PCP/pediatrician and Mito specialist would both be available when I become acutely sick so that they can manage me together.,My PCP/pediatricia…	Pain level,Energy level	Often I hear that we are too complex and they try to get someone else to take on the care. However, there isn't really someone else to go to. I often feel like doctors don't want to admit that they have no plan of treatment course and they do not seek input from correct specialists to address the matter at hand. They also often do not listen to the parents concerns/input. This provides very poor …	Yes, often have this happen post surgery due to failure to follow protocol or recovering from illness due to lack of treatment of dysautonomia related symptoms.
2015-04-10 12:19:00	Anonymous	Caption	2-5 years	My PCP is a pediatrician and says I/my child am/is too old for the practice but I can't find a new adult PCP to agree to take me on.	Only when necessary due to illness	Three or more	Yes	My PCP/pediatrician and/or other providers don't communicate with my Mito specialist.	No one	No	Frequently	Disease progression,Mental health (anxiety, depression, anger),Energy level	I would like to see my Mito specialist more often.,I don't want to bother my Mito specialist for every problem. I think my PCP/pediatrician should be comfortable enough to help me, but I would like the option that my PCP/pediatrician can consult with my Mito specialist if he/she has questions/concerns.	Energy level,Mental health (anxiety, depression, anger)	Because my former PCP pediatrician for my son did not understand mito or believe it was real, he over looked serious health issues my son had. Requests for referrals were ignored or denied even with genetics reports reporting positive findings. As a result most of my sons medical care is provided by me.His mental and physical health have deteriorated. His mito specialist sees him once a year and …	Yes, my my son had an unnecessary surgery due to misdiagnosis and suffered significant regression, panic attacks, loss of auditory processing, muscle weakness, and pediatrician denied. It was then we pursued mito testing because of multi-system problems.Getting him back to baseline took almost a year but mito symptoms got worse after this.
2015-04-10 14:04:00	Anonymous	Caption	2-5 years	My PCP/pediatrician does not feel comfortable dealing with my health concerns because I/my child am/is too complex.	Every 3 months	Three or more	Yes	My specialist is too busy; he/she can't see me frequently or acutely if I get sick suddenly.	Primary care provider (PCP)/pediatrician	No	Sometimes	Disease progression,Mental health (anxiety, depression, anger),Sleep	My PCP/pediatrician and Mito specialist would both be involved when I get admitted to the hospital so that they can be actively involved in my care.,My PCP/pediatrician and Mito specialist would directly talk to each other every time one of them sees me so that they could go over the plan with each other directly.,My PCP/pediatrician and Mito specialist would both be available when I become acute…	Interactions with other people, including classmates, teachers, community and family,Energy level	The doctors who communicate make everything easier. The ones who don't, make everything harder, causing excessive stress, thereby, triggering severe autonomic symptoms such as CVS episodes.	Yes. As of 5 years ago, I began having problems breathing with basic sedation for simple procedures and so now I have to be intubated every time and I have to request to speak to the anesthesiologist LONG BEFORE any procedure to explain everything. After any procedure that requires sedation of any type, I take about a month or so to fully recover. It was difficult to get the proper hydration too …
2015-04-10 16:28:00	Anonymous	Caption	2-5 years	My PCP/pediatrician does not feel comfortable dealing with my health concerns because I/my child am/is too complex.	Once a year	Three or more	No	I do not have a mitochondrial disease specialist.	No one	No	Frequently	Pain level,Mental health (anxiety, depression, anger)	I don't want to bother my Mito specialist for every problem. I think my PCP/pediatrician should be comfortable enough to help me, but I would like the option that my PCP/pediatrician can consult with my Mito specialist if he/she has questions/concerns.	Pain level,Mental health (anxiety, depression, anger)	User Provided No Response	I end up having to manage acute issues myself without access to things that I know would make things easier, such as IV fluids when I am significantly dehydrated and end up with bad migraines and fatigue. I often don't bring up physical complaints to my PCP because I know they don't know what to do with me. I wish I had someone more creative to work with to help me figure out better ways to take …
2015-04-10 17:02:00	Anonymous	Caption	Over 5 years	I do not think my PCP/pediatrician understands mitochondrial disease well enough to treat me.	Only when necessary due to illness	Three or more	Yes	My specialist does not communicate with my PCP/pediatrician and other providers.	No one	No	Rarely	Disease progression	My PCP/pediatrician and Mito specialist would directly talk to each other every time one of them sees me so that they could go over the plan with each other directly.	Interactions with other people, including classmates, teachers, community and family,Energy level	absolutely. My mito doctor might identify health problems like a kidney infection but she sends me to my PCP for treatment. Duplicate visits and costs are killing me. I feel my mito doctor uses my just to collect information. She's not a doctor who actually gives patient care at all. I know more about my disease than she does! When I got to my PCP the mito doctor failed to send UA results. My PCP…	I did. I told doctor never to give me ringers lactate. In recovery they did anyway. Made me quite ill. I did not realize Acelox is mito toxic. I was given very high doses of it for four months to combat a Pseudomonas A infection of the ear. It caused severe neurological damage.
2015-04-10 20:44:00	Anonymous	Caption	2-5 years	I do not think my PCP/pediatrician understands mitochondrial disease well enough to treat me.	Every 6 months	Three or more	No	I do not have a mitochondrial disease specialist.	Other specialist	No	Sometimes	Pain level,Mental health (anxiety, depression, anger),Energy level	I don't want to bother my Mito specialist for every problem. I think my PCP/pediatrician should be comfortable enough to help me, but I would like the option that my PCP/pediatrician can consult with my Mito specialist if he/she has questions/concerns.	Pain level,Ability to walk/move/participate in daily activities	Yes --the various specialists do not communicate well with each other or with my PCP --so it's hard from them to know all that is going on and keep updated.	I had a bacterial illness that resulted in disease progression because it took over a week of running high fever before my doctor would prescribe antibiotics.
2015-04-11 00:11:00	Anonymous	Caption	18 months or less	I do not think my PCP/pediatrician understands mitochondrial disease well enough to treat me.	Every 3 months	Three or more	Yes	My PCP/pediatrician and/or other providers don't communicate with my Mito specialist.	No one	No	Never	I do not feel there has been any negative health impact	I don't want to bother my Mito specialist for every problem. I think my PCP/pediatrician should be comfortable enough to help me, but I would like the option that my PCP/pediatrician can consult with my Mito specialist if he/she has questions/concerns.	Energy level,Ability to walk/move/participate in daily activities	User Provided No Response	User Provided No Response
2015-04-11 08:45:00	Anonymous	Caption	Over 5 years	My PCP/pediatrician does not feel comfortable dealing with my health concerns because I/my child am/is too complex.	Once a year	Three or more	I/my child/family member had a mitochondrial disease specialist in the past but do not have one now.	I do not have a mitochondrial disease specialist.	Primary care provider (PCP)/pediatrician	Yes	Sometimes	Energy level,Mental health (anxiety, depression, anger),Sleep	I don't want to bother my Mito specialist for every problem. I think my PCP/pediatrician should be comfortable enough to help me, but I would like the option that my PCP/pediatrician can consult with my Mito specialist if he/she has questions/concerns.,My PCP/pediatrician and Mito specialist would directly talk to each other every time one of them sees me so that they could go over the plan with …	Ability to eat/digest food normally,Mental health (anxiety, depression, anger)	When certain tests are done for a doctor from another facility and we wait a long time to hear results and to figure out a game plan. Has happened many times with my wife for GI testing.	In 2007 my wife had MRSA pneumonia and Candida in her blood. Doctors said she had breathing problems due to anxiety and ended up on a respirator. She got a trach and was in an induced coma for about a month. Doctors didn't believe she had mito and was feeding her at a fast rate via the j-tube. I told them she can't tolerate that rate and they said yes she can. Also, they said she was addicted to …
2015-04-11 09:03:00	Anonymous	Caption	18 months or less	I do not think my PCP/pediatrician understands mitochondrial disease well enough to treat me.	Once a year	Three or more	Yes	My specialist is located far away from where I live; I can't drive/fly to see him/her as often as I would like to.	Other specialist	No	Sometimes	Disease progression,Ability to walk/move/participate in daily activities,Pain level	I would like to see my Mito specialist more often.,My PCP/pediatrician and Mito specialist would directly talk to each other every time one of them sees me so that they could go over the plan with each other directly.,My PCP/pediatrician and Mito specialist would both be involved when I get admitted to the hospital so that they can be actively involved in my care.	Pain level,Ability to walk/move/participate in daily activities	My old geneticist thought he could treat me without communicating with an actual mito doctor to see what to do, so he ended up accidentally overdosing me on a medication and I haven't been the same since.	No.
2015-04-11 15:58:00	Anonymous	Caption	Over 5 years	I do not think my PCP/pediatrician understands mitochondrial disease well enough to treat me.	Only when necessary due to illness	Three or more	Yes	My specialist does not communicate with my PCP/pediatrician and other providers.	Other specialist	No	Rarely	Interactions with other people, including classmates, teachers, community and family,Ability to eat/digest food normally,Energy level	I don't want to bother my Mito specialist for every problem. I think my PCP/pediatrician should be comfortable enough to help me, but I would like the option that my PCP/pediatrician can consult with my Mito specialist if he/she has questions/concerns.,My PCP/pediatrician and Mito specialist would directly talk to each other every time one of them sees me so that they could go over the plan with …	Energy level,Ability to walk/move/participate in daily activities	My current PCP is very kind and schedules extra time for me and does see the more complex patients, but I also see my neurologist 2x a year, the geneticist once a year, and others as needed. I feel that basically I'm my own specialist as each medical issue is seen by its own doctor, and the whole me is left out.	When I was hit by a car and had a concussion I was sent to the general hospital and not my HMO's and then when I tried to explain mito to the admitting was treated only for a migraine despite classic symptoms of concussion. I try to always go to my HMO even though their ER is not a trauma center and the current geneticist isn't truly a mito specialist.
2015-04-11 16:28:00	Anonymous	Caption	Over 5 years	I do not think my PCP/pediatrician understands mitochondrial disease well enough to treat me.	Every 6 months	Two	Yes	My PCP/pediatrician and/or other providers don't communicate with my Mito specialist.	Mitochondrial specialist	No	Sometimes	Disease progression,Mental health (anxiety, depression, anger)	I don't want to bother my Mito specialist for every problem. I think my PCP/pediatrician should be comfortable enough to help me, but I would like the option that my PCP/pediatrician can consult with my Mito specialist if he/she has questions/concerns.,My PCP/pediatrician and Mito specialist would directly talk to each other every time one of them sees me so that they could go over the plan with …	Energy level,Mental health (anxiety, depression, anger)	Being unable to find a PCP that even understands about MITO has been a nightmare. I moved to be near my MITO specialist but his practice is so busy sometimes it is hard to communicate. I would be so happy if I had a PCP understand and have knowledge abut my disease would be a dream but I don't think that will ever happen.	Fortunately I have not. The doctor's that have had to do any procedure in the hospital has understood my disease and what I can have done and cannot as far as anesthesia. Since moving to a large city I am definitely concerned if I ever have to be admitted to a hospital. I was a patient in the emergency room and the doctor on staff at the hospital had no clue as to MITO but she was able to contact…
2015-04-11 18:01:00	Anonymous	Caption	2-5 years	I do not think my PCP/pediatrician understands mitochondrial disease well enough to treat me.	Every 3 months	Three or more	No	I do not have a mitochondrial disease specialist.	Primary care provider (PCP)/pediatrician	No	Sometimes	Pain level,Ability to walk/move/participate in daily activities,Energy level	I don't want to bother my Mito specialist for every problem. I think my PCP/pediatrician should be comfortable enough to help me, but I would like the option that my PCP/pediatrician can consult with my Mito specialist if he/she has questions/concerns.,My PCP/pediatrician and Mito specialist would directly talk to each other every time one of them sees me so that they could go over the plan with …	Interactions with other people, including classmates, teachers, community and family,Ability to walk/move/participate in daily activities	When a child is told she's lying, as she's in pain, with muscle spasms clearly visible, that has a huge effect. My kiddo is now 23 and doesn't trust doctors at all.	Frequently my daughter was overmedicated when she preseented at ER with intractable pain. Her school had difficulty understanding the long-term nature of the disorder, and she (and I) were brought before truancy court despite notes from her pediatrician. The pedi did not understand mito disorders and wrote vague notes excusing her absences. Had he understood more, he could have explained better a…
2015-04-11 20:31:00	Anonymous	Caption	Over 5 years	I do not think my PCP/pediatrician understands mitochondrial disease well enough to treat me.	Once a year	Two	No	I do not have a mitochondrial disease specialist.	Other specialist	Yes	Rarely	Pain level,Ability to walk/move/participate in daily activities,Energy level	My PCP/pediatrician and Mito specialist would ideally see me at the same time so that a common plan can be made at the time of the visit.	Pain level,Ability to walk/move/participate in daily activities	User Provided No Response	User Provided No Response
2015-04-11 23:12:00	Anonymous	Caption	2-5 years	I do not think my PCP/pediatrician understands mitochondrial disease well enough to treat me.	Only when necessary due to illness	Three or more	Yes	My specialist is too busy; he/she can't see me frequently or acutely if I get sick suddenly.	Primary care provider (PCP)/pediatrician	No	Frequently	Energy level,Ability to walk/move/participate in daily activities,Ability to eat/digest food normally	I don't want to bother my Mito specialist for every problem. I think my PCP/pediatrician should be comfortable enough to help me, but I would like the option that my PCP/pediatrician can consult with my Mito specialist if he/she has questions/concerns.	Ability to eat/digest food normally,Ability to walk/move/participate in daily activities	We just simply don't trust our mito doctor to support us when other doctors decide they don't believe in mito. In fact he normally doesn't support any patient accused of medical abuse.	Yes
2015-04-12 10:45:00	Anonymous	Caption	Over 5 years	I do not have enough time to discuss all my issues with my PCP/pediatrician during the visit.	Every 3 months	Three or more	Yes	My specialist is too busy; he/she can't see me frequently or acutely if I get sick suddenly.	Primary care provider (PCP)/pediatrician	Yes	Rarely	Disease progression,Energy level	My PCP/pediatrician and Mito specialist would both be involved when I get admitted to the hospital so that they can be actively involved in my care.,My PCP/pediatrician and Mito specialist would directly talk to each other every time one of them sees me so that they could go over the plan with each other directly.	Energy level,Mental health (anxiety, depression, anger)	Without the communication one doctor may think a test should be done while the other doesn't understand why the other recommends it. So sometimes that leaves me trying to sort it out. Sometimes they are ok at communicating other times it would be nice if they were more on the same page as it would save me some energy and trying to sort it out for them. With seeing as many different specialists as…	User Provided No Response
2015-04-13 12:23:00	Anonymous	Caption	18 months or less	I do not think my PCP/pediatrician understands mitochondrial disease well enough to treat me.	Every 3 months	Three or more	Yes	My specialist is located far away from where I live; I can't drive/fly to see him/her as often as I would like to.	Primary care provider (PCP)/pediatrician	No	Frequently	Pain level,Ability to eat/digest food normally,Energy level	I don't want to bother my Mito specialist for every problem. I think my PCP/pediatrician should be comfortable enough to help me, but I would like the option that my PCP/pediatrician can consult with my Mito specialist if he/she has questions/concerns.,My PCP/pediatrician and Mito specialist would both be involved when I get admitted to the hospital so that they can be actively involved in my car…	Energy level,Mental health (anxiety, depression, anger)	I am continually frustrated by my doctor's lack of ability to see me when medical issues come up and also lack of ability to consult when I am having a difficult time.	I am continually living with a quality of life I do not feel is acceptable because I'm afraid to ask my PCP for help.
2015-04-13 15:26:00	Anonymous	Caption	Over 5 years	I do not think my PCP/pediatrician understands mitochondrial disease well enough to treat me.	Once a year	Three or more	Yes	My specialist is too busy; he/she can't see me frequently or acutely if I get sick suddenly.	No one	No	Frequently	Pain level,Ability to walk/move/participate in daily activities,Sleep	I would like to see my Mito specialist more often.,My PCP/pediatrician and Mito specialist would directly talk to each other every time one of them sees me so that they could go over the plan with each other directly.,My PCP/pediatrician and Mito specialist would both be available when I become acutely sick so that they can manage me together.	Pain level,Ability to walk/move/participate in daily activities	Yes. It makes me my own and children's case manager. I have to find my own answers and do my own research.	Yes!!!! Wrong meds prescribed. Wrong Iv fluids. Pain not adequately addressed. Etc.....
2015-04-13 15:41:00	Anonymous	Caption	Over 5 years	I do not think my PCP/pediatrician understands mitochondrial disease well enough to treat me.	Every 6 months	Two	No	I do not have a mitochondrial disease specialist.	Primary care provider (PCP)/pediatrician	No	Sometimes	Disease progression,Ability to walk/move/participate in daily activities,Energy level	My PCP/pediatrician and Mito specialist would both be involved when I get admitted to the hospital so that they can be actively involved in my care.,My PCP/pediatrician and Mito specialist would directly talk to each other every time one of them sees me so that they could go over the plan with each other directly.,My PCP/pediatrician and Mito specialist would both be available when I become acute…	Energy level,Ability to walk/move/participate in daily activities	i lost a son to this disease because his medical team did not wish to coordinate treatment thus his pain levels were never addressed and his digestive issuses wer swept under the carpet.	Yes - lack of proper care caused my son's death
2015-04-13 15:44:00	Anonymous	Caption	2-5 years	My PCP is a pediatrician and says I/my child am/is too old for the practice but I can't find a new adult PCP to agree to take me on.	Only when necessary due to illness	Three or more	Yes	My specialist is too busy; he/she can't see me frequently or acutely if I get sick suddenly.	Primary care provider (PCP)/pediatrician	Yes	Sometimes	I do not feel there has been any negative health impact	I don't want to bother my Mito specialist for every problem. I think my PCP/pediatrician should be comfortable enough to help me, but I would like the option that my PCP/pediatrician can consult with my Mito specialist if he/she has questions/concerns.	Ability to eat/digest food normally,Mental health (anxiety, depression, anger)	yes. In the past when we had peds who were uneducated on mito, we had no coordinated care at all and were eventually reported to CPS because of that. Now that we have a wonderful ped, we have very good coordinated care.	Yes.
2015-04-13 16:02:00	Anonymous	Caption	Over 5 years	I do not have enough time to discuss all my issues with my PCP/pediatrician during the visit.	Every 3 months	One	Yes	My specialist does not communicate with my PCP/pediatrician and other providers.	Mitochondrial specialist	No	Sometimes	Pain level,Mental health (anxiety, depression, anger),Sleep	I don't want to bother my Mito specialist for every problem. I think my PCP/pediatrician should be comfortable enough to help me, but I would like the option that my PCP/pediatrician can consult with my Mito specialist if he/she has questions/concerns.	Pain level,Energy level	User Provided No Response	User Provided No Response
2015-04-13 16:40:00	Anonymous	Caption	18 months or less	I do not think my PCP/pediatrician understands mitochondrial disease well enough to treat me.	Every 3 months	Two	No	I do not have a mitochondrial disease specialist.	Primary care provider (PCP)/pediatrician	Yes	Never	I do not feel there has been any negative health impact	My PCP/pediatrician and Mito specialist would ideally see me at the same time so that a common plan can be made at the time of the visit.,My PCP/pediatrician and Mito specialist would directly talk to each other every time one of them sees me so that they could go over the plan with each other directly.	Pain level,Energy level	User Provided No Response	User Provided No Response
2015-04-13 17:13:00	Anonymous	Caption	Over 5 years	I do not have a PCP.	Only when necessary due to illness	Three or more	Yes	My specialist is not involved in my care when I get admitted to a hospital where he/she is not affiliated to.	Mitochondrial specialist	No	Frequently	Disease progression,Mental health (anxiety, depression, anger),Energy level	My PCP/pediatrician and Mito specialist would both be involved when I get admitted to the hospital so that they can be actively involved in my care.,My PCP/pediatrician and Mito specialist would ideally see me at the same time so that a common plan can be made at the time of the visit.,My PCP/pediatrician and Mito specialist would both be available when I become acutely sick so that they can mana…	Energy level,Mental health (anxiety, depression, anger)	My children have suffered greatly due to lack of understanding about MITO by others their care was relinquished to.	Many times in the past! However, the worst was when my daughter was hospitalized and dying. We were in our greatest time of need yet her Mitochondrial disease specialist, who knew her and her complex health issues, was not allowed to oversee her care due to her chronological age. He had been overseeing her home care 24/7 for years because he was also her default primary care physician. Besides no…
2015-04-13 18:15:00	Anonymous	Caption	2-5 years	I do not think my PCP/pediatrician understands mitochondrial disease well enough to treat me.	Every 6 months	Three or more	Yes	My specialist is too busy; he/she can't see me frequently or acutely if I get sick suddenly.	Mitochondrial specialist	No	Frequently	Disease progression,Energy level,Pain level	I would like to see my Mito specialist more often.,My PCP/pediatrician and Mito specialist would ideally see me at the same time so that a common plan can be made at the time of the visit.,My PCP/pediatrician and Mito specialist would both be available when I become acutely sick so that they can manage me together.	Pain level,Energy level	User Provided No Response	User Provided No Response
2015-04-13 22:09:00	Anonymous	Caption	Over 5 years	My PCP/pediatrician does not feel comfortable dealing with my health concerns because I/my child am/is too complex.	Every 3 months	Three or more	Yes	My specialist is located far away from where I live; I can't drive/fly to see him/her as often as I would like to.	Primary care provider (PCP)/pediatrician	No	Frequently	Disease progression,Ability to eat/digest food normally,Pain level	I don't want to bother my Mito specialist for every problem. I think my PCP/pediatrician should be comfortable enough to help me, but I would like the option that my PCP/pediatrician can consult with my Mito specialist if he/she has questions/concerns.	Pain level,Ability to eat/digest food normally	User Provided No Response	User Provided No Response
2015-04-13 22:37:00	Anonymous	Caption	Over 5 years	My PCP/pediatrician is not always available to take my calls or see me.	Every 6 months	Two	No	My specialist does not communicate with my PCP/pediatrician and other providers.	Other specialist	Yes	Sometimes	Energy level,Mental health (anxiety, depression, anger),Sleep	I don't want to bother my Mito specialist for every problem. I think my PCP/pediatrician should be comfortable enough to help me, but I would like the option that my PCP/pediatrician can consult with my Mito specialist if he/she has questions/concerns.,My PCP/pediatrician and Mito specialist would directly talk to each other every time one of them sees me so that they could go over the plan with …	Pain level,Sleep	No	No
2015-04-13 23:08:00	Anonymous	Caption	18 months or less	I do not think my PCP/pediatrician understands mitochondrial disease well enough to treat me.	Once a year	Three or more	Yes	My specialist is located far away from where I live; I can't drive/fly to see him/her as often as I would like to.	No one	No	Frequently	Disease progression,Ability to walk/move/participate in daily activities,Ability to eat/digest food normally	My PCP/pediatrician and Mito specialist would both be involved when I get admitted to the hospital so that they can be actively involved in my care.,My PCP/pediatrician and Mito specialist would ideally see me at the same time so that a common plan can be made at the time of the visit.,My PCP/pediatrician and Mito specialist would both be available when I become acutely sick so that they can mana…	Energy level,Mental health (anxiety, depression, anger)	We continue to struggle witg coordination of care for our child. Too many silos exist	both my son and I have suffered severe regressions as a redulr
2015-04-14 05:01:00	Anonymous	Caption	2-5 years	I do not think my PCP/pediatrician understands mitochondrial disease well enough to treat me.	Every 3 months	Three or more	No	I do not have a mitochondrial disease specialist.	Primary care provider (PCP)/pediatrician	No	Sometimes	Energy level,Mental health (anxiety, depression, anger),Ability to walk/move/participate in daily activities	My PCP/pediatrician and Mito specialist would both be involved when I get admitted to the hospital so that they can be actively involved in my care.,My PCP/pediatrician and Mito specialist would directly talk to each other every time one of them sees me so that they could go over the plan with each other directly.,My PCP/pediatrician and Mito specialist would ideally see me at the same time so th…	Ability to walk/move/participate in daily activities,Mental health (anxiety, depression, anger)	User Provided No Response	User Provided No Response
2015-04-14 07:22:00	Anonymous	Caption	18 months or less	I do not have enough time to discuss all my issues with my PCP/pediatrician during the visit.	Every 3 months	Three or more	Yes	My specialist is too busy; he/she can't see me frequently or acutely if I get sick suddenly.	Mitochondrial specialist	Yes	Rarely	Mental health (anxiety, depression, anger)	My PCP/pediatrician and Mito specialist would both be involved when I get admitted to the hospital so that they can be actively involved in my care.,My PCP/pediatrician and Mito specialist would directly talk to each other every time one of them sees me so that they could go over the plan with each other directly.,My PCP/pediatrician and Mito specialist would both be available when I become acute…	Mental health (anxiety, depression, anger)	In January of this year, I switched to a new PCP with the support/guidance of my Mito Specialist. I now feel like I have a WONDERFUL team of support. It has made a tremendous difference in my level of care, and has reduced anxiety when I am faced with new challenges. The two communicate well together and I feel like I am well supported. My previous PCP could not even remember the name "Mitochondr…	Prior to my official diagnosis, I experience post-surgical complications following the removal of a large abdominal tumor five years ago. Prior to moving to my new wonderful PCP, my former PCP managed my illness with repeated rounds of antibiotics, steroids, and other therapies that compounded ALL of my muscle issues and then would tell me there was nothing wrong with me. Testing by the mitochond…
2015-04-14 09:22:00	Anonymous	Caption	Over 5 years	I do not have enough time to discuss all my issues with my PCP/pediatrician during the visit.	Once a year	Three or more	Yes	My specialist is located far away from where I live; I can't drive/fly to see him/her as often as I would like to.	Primary care provider (PCP)/pediatrician	Yes	Rarely	Energy level,Mental health (anxiety, depression, anger),Sleep	I would like to see my Mito specialist more often.,My PCP/pediatrician and Mito specialist would directly talk to each other every time one of them sees me so that they could go over the plan with each other directly.,I don't want to bother my Mito specialist for every problem. I think my PCP/pediatrician should be comfortable enough to help me, but I would like the option that my PCP/pediatricia…	Energy level,Mental health (anxiety, depression, anger)	User Provided No Response	User Provided No Response
2015-04-14 09:31:00	Anonymous	Caption	Over 5 years	I do not think my PCP/pediatrician understands mitochondrial disease well enough to treat me.	Only when necessary due to illness	Three or more	Yes	My specialist is located far away from where I live; I can't drive/fly to see him/her as often as I would like to.	Mitochondrial specialist	No	Frequently	I do not feel there has been any negative health impact	I would like to see my Mito specialist more often.	Pain level	yes because I will try to make sure everyone is on the same page and all doctors concerned know the proper protocol to best treat my child and either someone drops the ball or someone decides something isn't necessary or they just don't listen.	yes. we go in for a minor procedure that does involve some risk and the doctors fail to recognize the gravity of the risk involved, or the fragility of my child's condition and they downplay any symptoms my child has saying they are in normal range. this has lead to longer than necessary hospital stays and making it much more difficult for my child to recover.
2015-04-14 09:31:00	Anonymous	Caption	2-5 years	I do not think my PCP/pediatrician understands mitochondrial disease well enough to treat me.	Every 3 months	Three or more	Yes	My PCP/pediatrician and/or other providers don't communicate with my Mito specialist.	Primary care provider (PCP)/pediatrician	Yes	Frequently	Disease progression,Energy level	I don't want to bother my Mito specialist for every problem. I think my PCP/pediatrician should be comfortable enough to help me, but I would like the option that my PCP/pediatrician can consult with my Mito specialist if he/she has questions/concerns.	Energy level,Mental health (anxiety, depression, anger)	Yes. I am an adult and a lack of communication during an inpatient stay caused me to be labeled as having emotional problems. It was horrible and was a deliberate comment made at my admission by a mito ignorant neurologist who did not understand the frequency of my seizures and could not understand why I was unable to eat, thus it was all in my head. A psychiatrist was called, I was found to not …	YES. I am an adult and when having my gallbladder removed the team was told to not use propofol as my daughter and granddaughter had already been dx'd with Mito. They used it anyway and that triggered all of my symptoms and caused me to become completely disabled. I started to have seizures that could not be controlled stroke like episodes and the previous migraines that I had all of my life beca…
2015-04-14 10:18:00	Anonymous	Caption	2-5 years	I do not have a PCP.	Only when necessary due to illness	Three or more	Yes	My specialist is too busy; he/she can't see me frequently or acutely if I get sick suddenly.	Mitochondrial specialist	Yes	Frequently	Interactions with other people, including classmates, teachers, community and family,Ability to walk/move/participate in daily activities,Energy level	My PCP/pediatrician and Mito specialist would both be involved when I get admitted to the hospital so that they can be actively involved in my care.,My PCP/pediatrician and Mito specialist would directly talk to each other every time one of them sees me so that they could go over the plan with each other directly.,My PCP/pediatrician and Mito specialist would both be available when I become acute…	Pain level,Energy level	Yes a lack of communication led to a false accusation of medical child abuse.	User Provided No Response
2015-04-14 10:25:00	Anonymous	Caption	2-5 years	My PCP/pediatrician does not feel comfortable dealing with my health concerns because I/my child am/is too complex.	Only when necessary due to illness	Three or more	No	I do not have a mitochondrial disease specialist.	No one	No	Sometimes	Pain level,Ability to eat/digest food normally,Energy level	I don't want to bother my Mito specialist for every problem. I think my PCP/pediatrician should be comfortable enough to help me, but I would like the option that my PCP/pediatrician can consult with my Mito specialist if he/she has questions/concerns.,My PCP/pediatrician and Mito specialist would directly talk to each other every time one of them sees me so that they could go over the plan with …	Energy level,Ability to eat/digest food normally	User Provided No Response	User Provided No Response
2015-04-14 11:17:00	Anonymous	Caption	Over 5 years	My PCP/pediatrician is not always available to take my calls or see me.	Only when necessary due to illness	One	I/my child/family member had a mitochondrial disease specialist in the past but do not have one now.	I do not have a mitochondrial disease specialist.	Primary care provider (PCP)/pediatrician	No	Sometimes	Pain level,Sleep,Ability to eat/digest food normally	I don't want to bother my Mito specialist for every problem. I think my PCP/pediatrician should be comfortable enough to help me, but I would like the option that my PCP/pediatrician can consult with my Mito specialist if he/she has questions/concerns.,My PCP/pediatrician and Mito specialist would both be involved when I get admitted to the hospital so that they can be actively involved in my car…	Pain level,Ability to eat/digest food normally	User Provided No Response	User Provided No Response
2015-04-14 13:09:00	Anonymous	Caption	18 months or less	I do not think my PCP/pediatrician understands mitochondrial disease well enough to treat me.	Every 6 months	Two	No	I do not have a mitochondrial disease specialist.	Primary care provider (PCP)/pediatrician	No	Frequently	Ability to eat/digest food normally	I would like to see my Mito specialist more often.	Energy level,Ability to eat/digest food normally	I got into this field of study (not professionally) as a result of having 2 children with developmental problems. They are walking miracles and are doing well as a result of our being in Austin, TX, and having access to professionals who helped me to the best treatment for them. The patient in question here is myself, an adult, and my doctors, who are pretty darned advanced, don't know about or n…	Have managed to avoid any surgery.
2015-04-14 16:17:00	Anonymous	Caption	2-5 years	My PCP/pediatrician is not always available to take my calls or see me.	Every 6 months	Three or more	Yes	My specialist does not communicate with my PCP/pediatrician and other providers.	No one	No	Frequently	Energy level,Mental health (anxiety, depression, anger),Sleep	I would like to see my Mito specialist more often.,My PCP/pediatrician and Mito specialist would both be available when I become acutely sick so that they can manage me together.,I don't want to bother my Mito specialist for every problem. I think my PCP/pediatrician should be comfortable enough to help me, but I would like the option that my PCP/pediatrician can consult with my Mito specialist i…	Energy level,Mental health (anxiety, depression, anger)	a lot more stress in any medical decision making.	User Provided No Response
2015-04-14 18:33:00	Anonymous	Caption	Over 5 years	I do not think my PCP/pediatrician understands mitochondrial disease well enough to treat me.	Only when necessary due to illness	Three or more	No	I do not have a mitochondrial disease specialist.	Other specialist	Yes	Sometimes	Interactions with other people, including classmates, teachers, community and family,Mental health (anxiety, depression, anger),Energy level	I don't want to bother my Mito specialist for every problem. I think my PCP/pediatrician should be comfortable enough to help me, but I would like the option that my PCP/pediatrician can consult with my Mito specialist if he/she has questions/concerns.,My PCP/pediatrician and Mito specialist would directly talk to each other every time one of them sees me so that they could go over the plan with …	Interactions with other people, including classmates, teachers, community and family,Mental health (anxiety, depression, anger)	I have to tell my primary care doctor everything .bieng a doctor myself made my situation different.	As above .bieng a doctor myself made events like that less traumatic as l always take precautions and inform hospital staff/ primary care doctors of my condition in detail and warn them of complications.
2015-04-14 19:10:00	Anonymous	Caption	Over 5 years	My PCP/pediatrician does not feel comfortable dealing with my health concerns because I/my child am/is too complex.	Every 3 months	Three or more	Yes	My specialist is located far away from where I live; I can't drive/fly to see him/her as often as I would like to.	Other specialist	No	Frequently	Energy level,Mental health (anxiety, depression, anger),Sleep	My PCP/pediatrician and Mito specialist would directly talk to each other every time one of them sees me so that they could go over the plan with each other directly.	Energy level,Mental health (anxiety, depression, anger)	yes...my endocrinolist prescribed me metformin and my psychiatrist precribed me antidepressants and anti anxiety meds they all made my depression worse. i also suspect they caused my edema. as no doctor not even a nephrologist can figure out why my feet swell .	i had an unnecessaryskin biopsy on my left shin. it took three months to heal.
2015-04-14 20:22:00	Anonymous	Caption	Over 5 years	I do not think my PCP/pediatrician understands mitochondrial disease well enough to treat me.	Every 3 months	Three or more	Yes	My specialist is located far away from where I live; I can't drive/fly to see him/her as often as I would like to.	No one	No	Sometimes	Ability to eat/digest food normally	My PCP/pediatrician and Mito specialist would both be involved when I get admitted to the hospital so that they can be actively involved in my care.,My PCP/pediatrician and Mito specialist would directly talk to each other every time one of them sees me so that they could go over the plan with each other directly.,My PCP/pediatrician and Mito specialist would both be available when I become acute…	Ability to eat/digest food normally,Mental health (anxiety, depression, anger)	yes- one example is anesthesiology not coordinating with my son's mito dr and also not respecting my son's anesthesia protocol. My son ended up with a very traumatic experience that includes atelectasis and a longer hospitalization. Communication broke down again after surgery when gi team was not informed abt his admission and surgeon was not informed about his atelectasis.	see above
2015-04-15 00:25:00	Anonymous	Caption	Over 5 years	I do not think my PCP/pediatrician understands mitochondrial disease well enough to treat me.	Only when necessary due to illness	Two	Yes	My specialist is located far away from where I live; I can't drive/fly to see him/her as often as I would like to.	No one	No	Frequently	I do not feel there has been any negative health impact	My PCP/pediatrician and Mito specialist would both be involved when I get admitted to the hospital so that they can be actively involved in my care.,My PCP/pediatrician and Mito specialist would ideally see me at the same time so that a common plan can be made at the time of the visit.,My PCP/pediatrician and Mito specialist would both be available when I become acutely sick so that they can mana…	Interactions with other people, including classmates, teachers, community and family,Energy level	User Provided No Response	Yes. We were told people knew his condition and took measures to insure the gas from surgery wouldn't make him sick. They switched the Dr. The plan and didn't know prodical to help him once his Mito kicked in.
2015-04-15 05:19:00	Anonymous	Caption	Over 5 years	I do not think my PCP/pediatrician understands mitochondrial disease well enough to treat me.	Only when necessary due to illness	Three or more	No	I do not have a mitochondrial disease specialist.	No one	No	Frequently	Disease progression,Ability to eat/digest food normally,Energy level	I don't want to bother my Mito specialist for every problem. I think my PCP/pediatrician should be comfortable enough to help me, but I would like the option that my PCP/pediatrician can consult with my Mito specialist if he/she has questions/concerns.,My PCP/pediatrician and Mito specialist would directly talk to each other every time one of them sees me so that they could go over the plan with …	Energy level,Ability to eat/digest food normally	Seventeen years after I was first 'diagnosed' as probably having Mito, I still have no firm diagnosis, and have been refused funding for any further testing. The reason given (in the UK) is lack of funding, added to the fact there is no cure and no known treatment.	Every time I am ill, I am forced to see a different doctor. So there is no continuity of treatment, even at Primary Care level. I was diagnosed initially by a Neurologist. I have never been to see any Mito specialist.
2015-04-15 10:21:00	Anonymous	Caption	Over 5 years	My PCP/pediatrician is not always available to take my calls or see me.	Every 3 months	Three or more	Yes	My specialist is located far away from where I live; I can't drive/fly to see him/her as often as I would like to.	No one	No	Sometimes	Disease progression,Energy level	I don't want to bother my Mito specialist for every problem. I think my PCP/pediatrician should be comfortable enough to help me, but I would like the option that my PCP/pediatrician can consult with my Mito specialist if he/she has questions/concerns.	Energy level,Ability to walk/move/participate in daily activities	Son recently had a big surgery (colon removed and small bowel reconnected to rectum) and while surgically things went well, his stomach did not initially wake back up, and he was unable to get any calories in. Because we were in under surgery's service, and they did not coordinate with any one else, they did not understand that leaving a mito patient without real calories would perpetuate the iss…	See above.
2015-04-15 12:07:00	Anonymous	Caption	Over 5 years	I do not think my PCP/pediatrician understands mitochondrial disease well enough to treat me.	Once a year	Three or more	Yes	I do not have a mitochondrial disease specialist.	No one	No	Sometimes	Disease progression,Mental health (anxiety, depression, anger),Sleep	My PCP/pediatrician and Mito specialist would both be available when I become acutely sick so that they can manage me together.	Pain level,Energy level	My son is in Japan. 38 years old. MELAS progressive. There needs to be a singe world-wide central communication system that exchanges information to physicians and PCP treating mito and mito suspected patents. Perhaps a blog or specialist exchange and traing center. What I envision is similar to the Veterinary Information Network located in Davis, CA USA.	Personal. Do not understand the slow nature of tissue healing and recovery.
2015-04-15 12:10:00	Anonymous	Caption	Over 5 years	I do not think my PCP/pediatrician understands mitochondrial disease well enough to treat me.	Only when necessary due to illness	Three or more	Yes	My specialist does not communicate with my PCP/pediatrician and other providers.	Mitochondrial specialist	Yes	Rarely	I do not feel there has been any negative health impact	My PCP/pediatrician and Mito specialist would directly talk to each other every time one of them sees me so that they could go over the plan with each other directly.	Interactions with other people, including classmates, teachers, community and family,Energy level	No	No
2015-04-15 12:16:00	Anonymous	Caption	2-5 years	My PCP/pediatrician does not feel comfortable dealing with my health concerns because I/my child am/is too complex.	Every 6 months	Three or more	Yes	My specialist is too busy; he/she can't see me frequently or acutely if I get sick suddenly.	Mitochondrial specialist	Yes	Sometimes	Disease progression,Ability to walk/move/participate in daily activities,Ability to eat/digest food normally	I don't want to bother my Mito specialist for every problem. I think my PCP/pediatrician should be comfortable enough to help me, but I would like the option that my PCP/pediatrician can consult with my Mito specialist if he/she has questions/concerns.,My PCP/pediatrician and Mito specialist would both be available when I become acutely sick so that they can manage me together.,My PCP/pediatricia…	Pain level,Energy level	User Provided No Response	Yes. I had abdominal surgery at a hospital that was not mito-familiar. They did not give me enough IV fluids after surgery, and waited far too long to start TPN when I was not able to eat, because they didn't understand the importance of hydration and nutrition. They also did not monitor my respiratory weakness closely enough. I went into respiratory distress and they had to transfer me to the IC…
2015-04-15 22:09:00	Anonymous	Caption	2-5 years	I do not have enough time to discuss all my issues with my PCP/pediatrician during the visit.	Every 6 months	Three or more	Yes	My specialist is located far away from where I live; I can't drive/fly to see him/her as often as I would like to.	Mitochondrial specialist	Yes	Rarely	I do not feel there has been any negative health impact	My PCP/pediatrician and Mito specialist would directly talk to each other every time one of them sees me so that they could go over the plan with each other directly.	Pain level,Energy level	No	No
2015-04-15 23:39:00	Anonymous	Caption	2-5 years	I do not think my PCP/pediatrician understands mitochondrial disease well enough to treat me.	Every 6 months	Three or more	Yes	My PCP/pediatrician and/or other providers don't communicate with my Mito specialist.	Primary care provider (PCP)/pediatrician	No	Sometimes	Energy level,Ability to walk/move/participate in daily activities,Sleep	I don't want to bother my Mito specialist for every problem. I think my PCP/pediatrician should be comfortable enough to help me, but I would like the option that my PCP/pediatrician can consult with my Mito specialist if he/she has questions/concerns.,My PCP/pediatrician and Mito specialist would directly talk to each other every time one of them sees me so that they could go over the plan with …	Energy level,Ability to walk/move/participate in daily activities	User Provided No Response	User Provided No Response
2015-04-16 16:55:00	Anonymous	Caption	18 months or less	I do not think my PCP/pediatrician understands mitochondrial disease well enough to treat me.	Only when necessary due to illness	Three or more	Yes	My specialist is located far away from where I live; I can't drive/fly to see him/her as often as I would like to.	Other specialist	Yes	Sometimes	Disease progression	I don't want to bother my Mito specialist for every problem. I think my PCP/pediatrician should be comfortable enough to help me, but I would like the option that my PCP/pediatrician can consult with my Mito specialist if he/she has questions/concerns.,My PCP/pediatrician and Mito specialist would both be involved when I get admitted to the hospital so that they can be actively involved in my car…	Ability to walk/move/participate in daily activities	User Provided No Response	User Provided No Response
2015-04-16 17:37:00	Anonymous	Caption	2-5 years	My PCP/pediatrician is not always available to take my calls or see me.	Every 6 months	Three or more	Yes	I do not have a mitochondrial disease specialist.	No one	No	Frequently	Ability to eat/digest food normally,Mental health (anxiety, depression, anger),Ability to walk/move/participate in daily activities	My PCP/pediatrician and Mito specialist would both be involved when I get admitted to the hospital so that they can be actively involved in my care.,My PCP/pediatrician and Mito specialist would ideally see me at the same time so that a common plan can be made at the time of the visit.,My PCP/pediatrician and Mito specialist would both be available when I become acutely sick so that they can mana…	Ability to walk/move/participate in daily activities,Mental health (anxiety, depression, anger)	my kids need a mito doctor that actually takes insurance	User Provided No Response
2015-04-16 17:43:00	Anonymous	Caption	18 months or less	I do not think my PCP/pediatrician understands mitochondrial disease well enough to treat me.	Once a year	Two	No	I do not have a mitochondrial disease specialist.	Primary care provider (PCP)/pediatrician	No	Sometimes	Energy level,Ability to walk/move/participate in daily activities	My PCP/pediatrician and Mito specialist would both be involved when I get admitted to the hospital so that they can be actively involved in my care.,My PCP/pediatrician and Mito specialist would directly talk to each other every time one of them sees me so that they could go over the plan with each other directly.,My PCP/pediatrician and Mito specialist would both be available when I become acute…	Pain level,Energy level	User Provided No Response	User Provided No Response
2015-04-16 18:25:00	Anonymous	Caption	2-5 years	I do not think my PCP/pediatrician understands mitochondrial disease well enough to treat me.	Every 3 months	Three or more	No	I do not have a mitochondrial disease specialist.	Primary care provider (PCP)/pediatrician	No	Sometimes	Disease progression,Mental health (anxiety, depression, anger)	My PCP/pediatrician and Mito specialist would both be involved when I get admitted to the hospital so that they can be actively involved in my care.,My PCP/pediatrician and Mito specialist would directly talk to each other every time one of them sees me so that they could go over the plan with each other directly.	Energy level,Mental health (anxiety, depression, anger)	Noone understands mito disease. My daughters primary care physician realized it only because she knew that my sister in law had it...but she did remember that I told her that....they need education and there needs to be a coordination between all of the doctors to understand the different systemic problems that are resulting....everyone passes off to another specialist....yet, no one can tell me …	Yes...Hospitalized many times for CVS and told it was a drug withdrawal, a flu, a UTI, a reaction to antibiotics, etc. EDUCATION Lisening to the patient....seeing the bigger picture!!
2015-04-16 18:59:00	Anonymous	Caption	Over 5 years	My PCP/pediatrician is not always available to take my calls or see me.	Once a year	Three or more	No	My specialist is too busy; he/she can't see me frequently or acutely if I get sick suddenly.	Primary care provider (PCP)/pediatrician	No	Frequently	Disease progression,Ability to eat/digest food normally,Energy level	My PCP/pediatrician and Mito specialist would both be involved when I get admitted to the hospital so that they can be actively involved in my care.,My PCP/pediatrician and Mito specialist would directly talk to each other every time one of them sees me so that they could go over the plan with each other directly.,My PCP/pediatrician and Mito specialist would both be available when I become acute…	Sleep,Mental health (anxiety, depression, anger)	Yes	Yes
2015-04-16 19:20:00	Anonymous	Caption	Over 5 years	I do not think my PCP/pediatrician understands mitochondrial disease well enough to treat me.	Only when necessary due to illness	Two	I/my child/family member had a mitochondrial disease specialist in the past but do not have one now.	My PCP/pediatrician and/or other providers don't communicate with my Mito specialist.	No one	No	Rarely	Disease progression,Mental health (anxiety, depression, anger),Energy level	I don't want to bother my Mito specialist for every problem. I think my PCP/pediatrician should be comfortable enough to help me, but I would like the option that my PCP/pediatrician can consult with my Mito specialist if he/she has questions/concerns.,My PCP/pediatrician and Mito specialist would both be available when I become acutely sick so that they can manage me together.,My PCP/pediatricia…	Energy level,Ability to walk/move/participate in daily activities	My mito specialist is located 150 miles away from my hometown. I am very fearful of a serious illness and the complications that could ensue because there is no one local who truly understands the physical impacts of mitochondrial disease. There are many local doctors who don't even believe in mitochondrial disease. I switched PCPs because my doctor would not dedicate any time or effort to pursui…	No
2015-04-16 21:26:00	Anonymous	Caption	Over 5 years	I do not feel I can trust my PCP/pediatrician.	Only when necessary due to illness	Three or more	Yes	My specialist is too busy; he/she can't see me frequently or acutely if I get sick suddenly.	Mitochondrial specialist	Yes	Rarely	I do not feel there has been any negative health impact	My PCP/pediatrician and Mito specialist would ideally see me at the same time so that a common plan can be made at the time of the visit.	Mental health (anxiety, depression, anger)	No. My mitochondrial specialist meets with all of the other specialists that my children see routinely and together they make a coordinated plan. The PCP is really not a big part of our medical team because the specialist are able to see my children acutely and work collaborately both inpatient and outpatient.	No. Our entire medical team is very comfortable with mito as we only see specialists that are members of the UT Mitochondrial Center of Excellence. We see 6 different specialists and they check in with the mito specialist both before and after every appointment.
2015-04-16 21:50:00	Anonymous	Caption	18 months or less	I do not have enough time to discuss all my issues with my PCP/pediatrician during the visit.	Every 3 months	Three or more	Yes	My specialist is too busy; he/she can't see me frequently or acutely if I get sick suddenly.	Primary care provider (PCP)/pediatrician	No	Frequently	Disease progression,Mental health (anxiety, depression, anger),Ability to walk/move/participate in daily activities	My PCP/pediatrician and Mito specialist would ideally see me at the same time so that a common plan can be made at the time of the visit.	Ability to walk/move/participate in daily activities,Mental health (anxiety, depression, anger)	Inability to talk to a live person to schedule needed appointments.	No
2015-04-16 21:52:00	Anonymous	Caption	18 months or less	I do not think my PCP/pediatrician understands mitochondrial disease well enough to treat me.	Only when necessary due to illness	Three or more	No	I do not have a mitochondrial disease specialist.	Mitochondrial specialist	No	Frequently	Disease progression	My PCP/pediatrician and Mito specialist would directly talk to each other every time one of them sees me so that they could go over the plan with each other directly.	Energy level,Ability to eat/digest food normally	User Provided No Response	User Provided No Response
2015-04-16 22:54:00	Anonymous	Caption	Over 5 years	My PCP/pediatrician is not always available to take my calls or see me.	Every 3 months	Three or more	Yes	My PCP/pediatrician and/or other providers don't communicate with my Mito specialist.	Primary care provider (PCP)/pediatrician	No	Frequently	Disease progression,Sleep,Energy level	My PCP/pediatrician and Mito specialist would both be available when I become acutely sick so that they can manage me together.,My PCP/pediatrician and Mito specialist would directly talk to each other every time one of them sees me so that they could go over the plan with each other directly.	Energy level,Sleep	I was prescribed a medication a Mito patient should Never take resulting in eye issues that are permanent . Also prior pcp was going on vacation and trying to hurry to leave he told me to go cold turkey off Prednisone / resulted in my hospitalization. Another time he forgot my son was in office until after office hours. Poor care resulted in some major health threats for us. Found a new doctor! W…	I was given proprofol and had hard time waking up. Yhat doctor refused to follow Mito warnings. I won't go back ever to him.also emergency doctor could not obtain daughters records and ignored Mito status instead turning me into state saying I made illness up... I now have a flyer on our med accounts for Mito disease / to alert doctors that this is dx!!! They. Put us thru hell and back....their i…
2015-04-16 23:26:00	Anonymous	Caption	2-5 years	I do not think my PCP/pediatrician understands mitochondrial disease well enough to treat me.	Only when necessary due to illness	Three or more	No	I do not have a mitochondrial disease specialist.	Primary care provider (PCP)/pediatrician	No	Frequently	Disease progression,Mental health (anxiety, depression, anger),Sleep	I don't want to bother my Mito specialist for every problem. I think my PCP/pediatrician should be comfortable enough to help me, but I would like the option that my PCP/pediatrician can consult with my Mito specialist if he/she has questions/concerns.,My PCP/pediatrician and Mito specialist would directly talk to each other every time one of them sees me so that they could go over the plan with …	Pain level,Energy level	User Provided No Response	Finding a pcp has been very challenging we hear, can't take on more chronic I'll patients to don't know anything about mitochondrial disorders. There are no mito specialist in our or surrounding area, my daughter's old geneticist she outgrew referred us to suppose mito knowledgeable doc first appt while doc was in exam room with me, appt going good, she says she doesn't know much at all about mit…
2015-04-17 07:49:00	Anonymous	Caption	2-5 years	I do not have enough time to discuss all my issues with my PCP/pediatrician during the visit.	Every 3 months	Three or more	Yes	My specialist does not communicate with my PCP/pediatrician and other providers.	No one	No	Frequently	Interactions with other people, including classmates, teachers, community and family,Mental health (anxiety, depression, anger),Energy level	I would like to see my Mito specialist more often.,My PCP/pediatrician and Mito specialist would both be involved when I get admitted to the hospital so that they can be actively involved in my care.,I don't want to bother my Mito specialist for every problem. I think my PCP/pediatrician should be comfortable enough to help me, but I would like the option that my PCP/pediatrician can consult with…	Sleep,Mental health (anxiety, depression, anger)	User Provided No Response	User Provided No Response
2015-04-17 08:00:00	Anonymous	Caption	Over 5 years	I do not think my PCP/pediatrician understands mitochondrial disease well enough to treat me.	Every 6 months	Two	Yes	My specialist is not involved in my care when I get admitted to a hospital where he/she is not affiliated to.	Primary care provider (PCP)/pediatrician	Yes	Rarely	Disease progression,Mental health (anxiety, depression, anger),Ability to walk/move/participate in daily activities	I don't want to bother my Mito specialist for every problem. I think my PCP/pediatrician should be comfortable enough to help me, but I would like the option that my PCP/pediatrician can consult with my Mito specialist if he/she has questions/concerns.,My PCP/pediatrician and Mito specialist would directly talk to each other every time one of them sees me so that they could go over the plan with …	Ability to walk/move/participate in daily activities,Mental health (anxiety, depression, anger)	Perhaps in limited fashion only. Most significant and damaging issue has been failure of United Health insurance company to cover necessary procedures that they seem not to understand. They are not transparent in any way, and will not even answer the phone to discuss it.	yes. Confusion often persists in respiratory function and fluid status
2015-04-17 08:25:00	Anonymous	Caption	Over 5 years	My PCP/pediatrician does not feel comfortable dealing with my health concerns because I/my child am/is too complex.	Every 3 months	Three or more	I/my child/family member had a mitochondrial disease specialist in the past but do not have one now.	I do not have a mitochondrial disease specialist.	Primary care provider (PCP)/pediatrician	No	Sometimes	Disease progression,Ability to walk/move/participate in daily activities,Energy level	I would like to see my Mito specialist more often.	Energy level,Ability to walk/move/participate in daily activities	Yes, my sons specialist doctor has left and we do not have a new one. When there are questions my sons PCP can not answer there is no support person to ask.	User Provided No Response
2015-04-17 19:59:00	Anonymous	Caption	Over 5 years	My PCP/pediatrician does not feel comfortable dealing with my health concerns because I/my child am/is too complex.	Only when necessary due to illness	Three or more	I/my child/family member had a mitochondrial disease specialist in the past but do not have one now.	I do not have a mitochondrial disease specialist.	No one	No	Sometimes	Disease progression,Ability to walk/move/participate in daily activities,Energy level	I don't want to bother my Mito specialist for every problem. I think my PCP/pediatrician should be comfortable enough to help me, but I would like the option that my PCP/pediatrician can consult with my Mito specialist if he/she has questions/concerns.,My PCP/pediatrician and Mito specialist would both be available when I become acutely sick so that they can manage me together.,My PCP/pediatricia…	Energy level,Ability to walk/move/participate in daily activities	Yes, especially during acute, atypical illnesses or symptoms. In addition, there is no input or coordinated efforts in regards to safe treatments, needed surgeries, or ongoing care to prevent adverse reactions and regressions ... and/or to enhance healing.	Yes. I had a dangerous reaction to anesthesia during surgery which required immediate intervention, including admittance and a ventilator. I'm thankful to be alive today... Another incident occurred during a colonoscopy -- routine sedation... Another occurred during and after my 3rd muscle biopsy. Once again, lucky to be here today. Even though I have protocol letters and a confirmed immune defic…
2015-04-18 16:27:00	Anonymous	Caption	2-5 years	I do not have enough time to discuss all my issues with my PCP/pediatrician during the visit.	Once a year	Three or more	Yes	My specialist is too busy; he/she can't see me frequently or acutely if I get sick suddenly.	Primary care provider (PCP)/pediatrician	Yes	Never	I do not feel there has been any negative health impact	I don't want to bother my Mito specialist for every problem. I think my PCP/pediatrician should be comfortable enough to help me, but I would like the option that my PCP/pediatrician can consult with my Mito specialist if he/she has questions/concerns.	Energy level	User Provided No Response	User Provided No Response
2015-04-18 16:29:00	Anonymous	Caption	2-5 years	I do not think my PCP/pediatrician understands mitochondrial disease well enough to treat me.	Every 3 months	Two	I/my child/family member had a mitochondrial disease specialist in the past but do not have one now.	My specialist does not communicate with my PCP/pediatrician and other providers.	Primary care provider (PCP)/pediatrician	Yes	Sometimes	Pain level,Ability to walk/move/participate in daily activities,Sleep	I don't want to bother my Mito specialist for every problem. I think my PCP/pediatrician should be comfortable enough to help me, but I would like the option that my PCP/pediatrician can consult with my Mito specialist if he/she has questions/concerns.	Ability to walk/move/participate in daily activities	User Provided No Response	User Provided No Response
2015-04-18 16:32:00	Anonymous	Caption	Over 5 years	I do not think my PCP/pediatrician understands mitochondrial disease well enough to treat me.	Only when necessary due to illness	Three or more	Yes	My specialist is located far away from where I live; I can't drive/fly to see him/her as often as I would like to.	Mitochondrial specialist	Yes	Rarely	I do not feel there has been any negative health impact	I don't want to bother my Mito specialist for every problem. I think my PCP/pediatrician should be comfortable enough to help me, but I would like the option that my PCP/pediatrician can consult with my Mito specialist if he/she has questions/concerns.,My PCP/pediatrician and Mito specialist would both be available when I become acutely sick so that they can manage me together.,My PCP/pediatricia…	Interactions with other people, including classmates, teachers, community and family,Mental health (anxiety, depression, anger)	User Provided No Response	We typically make the conversations between a pcp or hospital doc and Dr. In general we have not had too much of an issue. That being said, I have heard horror stories and it makes me wonder if the parents/caregivers also need training on how to obtain the services they need. Some parents I've talked to don't understand their rights to demand a diff doc if they aren't receiving the care their chi…
2015-04-18 16:46:00	Anonymous	Caption	Over 5 years	I do not have a PCP.	Only when necessary due to illness	Three or more	Yes	My specialist is located far away from where I live; I can't drive/fly to see him/her as often as I would like to.	Mitochondrial specialist	Yes	Rarely	Disease progression,Ability to eat/digest food normally,Interactions with other people, including classmates, teachers, community and family	I don't want to bother my Mito specialist for every problem. I think my PCP/pediatrician should be comfortable enough to help me, but I would like the option that my PCP/pediatrician can consult with my Mito specialist if he/she has questions/concerns.	Energy level,Mental health (anxiety, depression, anger)	pcp and other specialists have worked together	once when a mri was needed in bangor, they said they know how to safely put my son out to do the mri. he said he had worked with 100's of mito kids( first clue, 15 years ago in maine there were not 100's of mito kids) had to stop him and had him call the proper people at tufts in boston to do it properly
2015-04-18 17:04:00	Anonymous	Caption	Over 5 years	I do not think my PCP/pediatrician understands mitochondrial disease well enough to treat me.	Every 6 months	Three or more	Yes	My specialist is located far away from where I live; I can't drive/fly to see him/her as often as I would like to.	No one	No	Frequently	Pain level,Ability to walk/move/participate in daily activities,Energy level	My PCP/pediatrician and Mito specialist would directly talk to each other every time one of them sees me so that they could go over the plan with each other directly.	Energy level,Ability to walk/move/participate in daily activities	Doctor's rarely communicate.	Yes
2015-04-18 17:08:00	Anonymous	Caption	2-5 years	I do not think my PCP/pediatrician understands mitochondrial disease well enough to treat me.	Every 3 months	Three or more	Yes	My specialist is not involved in my care when I get admitted to a hospital where he/she is not affiliated to.	Mitochondrial specialist	Yes	Rarely	Pain level,Mental health (anxiety, depression, anger),Ability to eat/digest food normally	My PCP/pediatrician and Mito specialist would both be involved when I get admitted to the hospital so that they can be actively involved in my care.,My PCP/pediatrician and Mito specialist would directly talk to each other every time one of them sees me so that they could go over the plan with each other directly.,My PCP/pediatrician and Mito specialist would both be available when I become acute…	Pain level,Ability to eat/digest food normally	It has been helpful that my PCP and Mito specialist work at the same facility and casually speak with each other on my behalf, but when my PCP admits me to the hospital, he doesn't call my specialist in (sometimes he never knows I'm there!) and on-call docs/interns see me who know NOTHING about my case. They don't want to follow the protocol that I know works, they make changes that cause my heal…	YES! Had severe head ache while hospitalized and the only thing that helps was ice packs. They wouldn't let me get crushed ice for my neck and head, instead I was given standard issue hard, non-bendable pack that would not wrap around my head and were not cold enough. I began vomiting due to the intense pain. The only med that helps at that point is Dilaudid IV. It took hours to get it ordered. I…
2015-04-18 17:16:00	Anonymous	Caption	Over 5 years	I do not think my PCP/pediatrician understands mitochondrial disease well enough to treat me.	Only when necessary due to illness	One	Yes	My PCP/pediatrician and/or other providers don't communicate with my Mito specialist.	Primary care provider (PCP)/pediatrician	Yes	Sometimes	I do not feel there has been any negative health impact	I don't want to bother my Mito specialist for every problem. I think my PCP/pediatrician should be comfortable enough to help me, but I would like the option that my PCP/pediatrician can consult with my Mito specialist if he/she has questions/concerns.	Mental health (anxiety, depression, anger)	One of my GPs didn't take seriously, my telling him that I cannot take statins for high cholesterol (as advised by my specialist). He prescribed them anyway saying it would be ok. It wasn't & I suffered unbelievable muscle pain	I have had adverse reactions to local anaesthetics in the past. However, I now insist that everyone takes note of the limitations on suitable drugs
2015-04-18 17:22:00	Anonymous	Caption	Over 5 years	I do not think my PCP/pediatrician understands mitochondrial disease well enough to treat me.	Once a year	One	Yes	My PCP/pediatrician and/or other providers don't communicate with my Mito specialist.	Mitochondrial specialist	Yes	Rarely	I do not feel there has been any negative health impact	My PCP/pediatrician and Mito specialist would ideally see me at the same time so that a common plan can be made at the time of the visit.	Pain level,Energy level	Of note none of the answers in answer in questions 6 and 11 apply to my case. My specialist is one of the great ones. He takes my calls 24/7. I was at the emergency room and had the ER doc call him and he was available and very helpful to the ER doc who did not know anything about mitochondrial disorder. I was treated for the problem and was able to go home. My GP communicates with my specialist …	No as I was able to have them call the specialist to coordinate my care. Example: I needed to have sedation for an upper GI scope. The GI doc state he would use an short acting medicine to make me sleep I told him he needed to check with my specialist to see if that medicine was ok. He refused but did talk with his anesthesiologist, who looked it up and said it was not to be used with a patient w…
2015-04-18 17:26:00	Anonymous	Caption	Over 5 years	My PCP/pediatrician does not feel comfortable dealing with my health concerns because I/my child am/is too complex.	Only when necessary due to illness	Three or more	Yes	My PCP/pediatrician and/or other providers don't communicate with my Mito specialist.	No one	No	Rarely	Disease progression,Mental health (anxiety, depression, anger),Ability to walk/move/participate in daily activities	My PCP/pediatrician and Mito specialist would both be involved when I get admitted to the hospital so that they can be actively involved in my care.,My PCP/pediatrician and Mito specialist would directly talk to each other every time one of them sees me so that they could go over the plan with each other directly.,My PCP/pediatrician and Mito specialist would both be available when I become acute…	Energy level,Mental health (anxiety, depression, anger)	Yes, it has created lot of anxiety during critical times. Better coordination amongst the medical specialists would have definitely helped getting timely medical attention & most probably prolonged quality life for our child.	Yes, manageable pulmonary issues aggravated due to lack of close coordination between the experts leading to very serious life support interventions and intractable seizures deteriorating the overall medical condition & finally losing our only child.
2015-04-18 17:53:00	Anonymous	Caption	Over 5 years	I do not have enough time to discuss all my issues with my PCP/pediatrician during the visit.	Every 3 months	Three or more	No	I do not have a mitochondrial disease specialist.	Primary care provider (PCP)/pediatrician	No	Frequently	Energy level,Mental health (anxiety, depression, anger)	My PCP/pediatrician and Mito specialist would both be involved when I get admitted to the hospital so that they can be actively involved in my care.,My PCP/pediatrician and Mito specialist would directly talk to each other every time one of them sees me so that they could go over the plan with each other directly.,My PCP/pediatrician and Mito specialist would both be available when I become acute…	Pain level,Ability to walk/move/participate in daily activities	User Provided No Response	User Provided No Response
2015-04-18 18:04:00	Anonymous	Caption	Over 5 years	I do not have enough time to discuss all my issues with my PCP/pediatrician during the visit.	Every 6 months	One	Yes	My specialist does not communicate with my PCP/pediatrician and other providers.	Primary care provider (PCP)/pediatrician	No	Sometimes	Pain level,Mental health (anxiety, depression, anger),Sleep	My PCP/pediatrician and Mito specialist would directly talk to each other every time one of them sees me so that they could go over the plan with each other directly.	Sleep,Mental health (anxiety, depression, anger)	There is no communication between my PCP and my Mito doctor.	User Provided No Response
2015-04-18 18:07:00	Anonymous	Caption	18 months or less	I do not think my PCP/pediatrician understands mitochondrial disease well enough to treat me.	Only when necessary due to illness	Three or more	Yes	My specialist is too busy; he/she can't see me frequently or acutely if I get sick suddenly.	Mitochondrial specialist	Yes	Sometimes	Energy level,Mental health (anxiety, depression, anger),Ability to eat/digest food normally	I don't want to bother my Mito specialist for every problem. I think my PCP/pediatrician should be comfortable enough to help me, but I would like the option that my PCP/pediatrician can consult with my Mito specialist if he/she has questions/concerns.	Ability to eat/digest food normally,Mental health (anxiety, depression, anger)	User Provided No Response	User Provided No Response
2015-04-18 18:22:00	Anonymous	Caption	Over 5 years	My PCP/pediatrician does not feel comfortable dealing with my health concerns because I/my child am/is too complex.	Every 6 months	Three or more	Yes	My specialist is located far away from where I live; I can't drive/fly to see him/her as often as I would like to.	Other specialist	No	Frequently	Disease progression,Ability to walk/move/participate in daily activities,Pain level	My PCP/pediatrician and Mito specialist would both be available when I become acutely sick so that they can manage me together.	Pain level,Ability to walk/move/participate in daily activities	Yes, especially the lack of appropriate management after sustaining a major body system insult wit ongoing signs of multi-organ system dysfunction	yes, young adult with significant intraoperatyive complications impacting kidney and cardiovascular function/dysfunction and markedly worse dysautonomia
2015-04-18 18:32:00	Anonymous	Caption	18 months or less	I do not think my PCP/pediatrician understands mitochondrial disease well enough to treat me.	Every 6 months	Three or more	Yes	My specialist is located far away from where I live; I can't drive/fly to see him/her as often as I would like to.	Primary care provider (PCP)/pediatrician	Yes	Sometimes	Interactions with other people, including classmates, teachers, community and family,Ability to eat/digest food normally,Energy level	My PCP/pediatrician and Mito specialist would both be involved when I get admitted to the hospital so that they can be actively involved in my care.,My PCP/pediatrician and Mito specialist would directly talk to each other every time one of them sees me so that they could go over the plan with each other directly.	Interactions with other people, including classmates, teachers, community and family,Ability to eat/digest food normally	Yes we go out of state we wish the could atlesdt talk about visit when we are there so the could both be on the same bases	No
2015-04-18 18:35:00	Anonymous	Caption	Over 5 years	My PCP/pediatrician is not always available to take my calls or see me.	Every 3 months	Three or more	Yes	My specialist is too busy; he/she can't see me frequently or acutely if I get sick suddenly.	No one	No	Frequently	Disease progression,Ability to walk/move/participate in daily activities,Ability to eat/digest food normally	I would like to see my Mito specialist more often.,My PCP/pediatrician and Mito specialist would both be involved when I get admitted to the hospital so that they can be actively involved in my care.,I don't want to bother my Mito specialist for every problem. I think my PCP/pediatrician should be comfortable enough to help me, but I would like the option that my PCP/pediatrician can consult with…	Ability to walk/move/participate in daily activities,Mental health (anxiety, depression, anger)	b/c adult I have 14-18 specialists that take care of needs at university med clinic. They may have problems coordinating contact and well as timing with my metabolic geneticist. One was so overcome by my medical requirements in hosp to do a gi procedure that would not do it was afraid to mess up was in total awe of my Metabolic Doctor who is internationally known. Any drug prescriptions must be o…	I had a hospital after I experienced a metabolic seizure and coma (tonic clonic seizures causes from barometric shear that caused embalance of enzymes in brain including nitrogen, oxygen, potasium etc.) Hospital bluntly told me not to come back because they did not understand nor did they have the staff to treat my mitochondrial diseases. Yet they advertise that they have a Mitochondria Center of…
2015-04-18 18:40:00	Anonymous	Caption	18 months or less	I do not think my PCP/pediatrician understands mitochondrial disease well enough to treat me.	Once a year	Three or more	No	I do not have a mitochondrial disease specialist.	Other specialist	Yes	Frequently	I do not feel there has been any negative health impact	My PCP/pediatrician and Mito specialist would ideally see me at the same time so that a common plan can be made at the time of the visit.,My PCP/pediatrician and Mito specialist would directly talk to each other every time one of them sees me so that they could go over the plan with each other directly.	Interactions with other people, including classmates, teachers, community and family,Energy level	Our doctors do not always agree about test results or about our daughter's specific needs.. As a result, my husband and I are not always sure about what we need to do for her.	User Provided No Response
2015-04-18 19:20:00	Anonymous	Caption	Over 5 years	I do not think my PCP/pediatrician understands mitochondrial disease well enough to treat me.	Once a year	Three or more	Yes	My PCP/pediatrician and/or other providers don't communicate with my Mito specialist.	Mitochondrial specialist	No	Never	Disease progression	I don't want to bother my Mito specialist for every problem. I think my PCP/pediatrician should be comfortable enough to help me, but I would like the option that my PCP/pediatrician can consult with my Mito specialist if he/she has questions/concerns.,My PCP/pediatrician and Mito specialist would both be available when I become acutely sick so that they can manage me together.,My PCP/pediatricia…	Energy level	yes my doctor does not understand to treat with antibiotics soon enough so his regression from illness is less. I wait and see approach does not work for mito kids.octor also do not understand that mito kid baseline temperature can be lower so that a 99 temp is a fever which cause the delay in treatment	my son has had a permanent regression form not being treated with antibiotic soon enough. doctor also do not understand that mito kid baseline temperature can be lower so that a 99 temp is a fever which cause the delay in treatment
2015-04-18 21:21:00	Anonymous	Caption	2-5 years	My PCP/pediatrician does not feel comfortable dealing with my health concerns because I/my child am/is too complex.	Every 3 months	Three or more	Yes	My PCP/pediatrician and/or other providers don't communicate with my Mito specialist.	Other specialist	No	Sometimes	Ability to eat/digest food normally,Mental health (anxiety, depression, anger),Ability to walk/move/participate in daily activities	My PCP/pediatrician and Mito specialist would both be available when I become acutely sick so that they can manage me together.,My PCP/pediatrician and Mito specialist would directly talk to each other every time one of them sees me so that they could go over the plan with each other directly.,My PCP/pediatrician and Mito specialist would ideally see me at the same time so that a common plan can …	Energy level,Ability to eat/digest food normally	I am extremely depressed that I feel suicidal. I have chest pains but have seen the cardiologist and nothing was wrong. I spend my days literraly lying from one place to another and thinking of ways to get out of this. My PCP know nothing about the disease and has little or no interest in learning. My neurologist has been the greatest help, but although I see him every six weeks, he has not exami…	User Provided No Response
2015-04-18 21:40:00	Anonymous	Caption	2-5 years	I do not have enough time to discuss all my issues with my PCP/pediatrician during the visit.	Only when necessary due to illness	Three or more	Yes	My specialist is too busy; he/she can't see me frequently or acutely if I get sick suddenly.	Primary care provider (PCP)/pediatrician	Yes	Rarely	I do not feel there has been any negative health impact	My PCP/pediatrician and Mito specialist would both be involved when I get admitted to the hospital so that they can be actively involved in my care.,My PCP/pediatrician and Mito specialist would directly talk to each other every time one of them sees me so that they could go over the plan with each other directly.,My PCP/pediatrician and Mito specialist would both be available when I become acute…	Energy level,Sleep	No	no
2015-04-18 21:48:00	Anonymous	Caption	Over 5 years	I do not think my PCP/pediatrician understands mitochondrial disease well enough to treat me.	Only when necessary due to illness	Three or more	Yes	My specialist is located far away from where I live; I can't drive/fly to see him/her as often as I would like to.	Primary care provider (PCP)/pediatrician	Yes	Sometimes	Pain level,Ability to eat/digest food normally,Energy level	I would like to see my Mito specialist more often.,My PCP/pediatrician and Mito specialist would ideally see me at the same time so that a common plan can be made at the time of the visit.,My PCP/pediatrician and Mito specialist would both be available when I become acutely sick so that they can manage me together.	Pain level,Energy level	User Provided No Response	User Provided No Response
2015-04-18 23:33:00	Anonymous	Caption	2-5 years	I do not think my PCP/pediatrician understands mitochondrial disease well enough to treat me.	Every 3 months	Three or more	Yes	My specialist is located far away from where I live; I can't drive/fly to see him/her as often as I would like to.	No one	No	Frequently	Disease progression,Sleep,Ability to eat/digest food normally	I don't want to bother my Mito specialist for every problem. I think my PCP/pediatrician should be comfortable enough to help me, but I would like the option that my PCP/pediatrician can consult with my Mito specialist if he/she has questions/concerns.	Sleep,Mental health (anxiety, depression, anger)	Frequently been an issue- I do not want to be put in the position of communicating complex medical information between providers	User Provided No Response
2015-04-19 00:57:00	Anonymous	Caption	18 months or less	I do not think my PCP/pediatrician understands mitochondrial disease well enough to treat me.	Every 6 months	Three or more	Yes	My specialist is not involved in my care when I get admitted to a hospital where he/she is not affiliated to.	Other specialist	No	Rarely	Ability to eat/digest food normally,Ability to walk/move/participate in daily activities,Sleep	I don't want to bother my Mito specialist for every problem. I think my PCP/pediatrician should be comfortable enough to help me, but I would like the option that my PCP/pediatrician can consult with my Mito specialist if he/she has questions/concerns.	Sleep,Ability to walk/move/participate in daily activities	Yes, not really with my mito doctor as much as other specialists.	Not really, more just lack of compassion and understanding of patients with multiple disabilities
2015-04-19 02:05:00	Anonymous	Caption	2-5 years	I do not have a PCP.	Only when necessary due to illness	Two	Yes	My specialist is located far away from where I live; I can't drive/fly to see him/her as often as I would like to.	Mitochondrial specialist	Yes	Sometimes	I do not feel there has been any negative health impact	I would like to see my Mito specialist more often.	Interactions with other people, including classmates, teachers, community and family,Ability to eat/digest food normally	Yes in the past at Loma linda they did not take mito seriously and made my kid wait in ed room. Et	Yes Loma linda was not on top of it and things worsened
2015-04-19 04:39:00	Anonymous	Caption	2-5 years	I do not think my PCP/pediatrician understands mitochondrial disease well enough to treat me.	Every 3 months	Three or more	No	I do not have a mitochondrial disease specialist.	Other specialist	Yes	Sometimes	Mental health (anxiety, depression, anger)	My PCP/pediatrician and Mito specialist would directly talk to each other every time one of them sees me so that they could go over the plan with each other directly.,My PCP/pediatrician and Mito specialist would ideally see me at the same time so that a common plan can be made at the time of the visit.	Ability to walk/move/participate in daily activities	yes	User Provided No Response
2015-04-19 07:16:00	Anonymous	Caption	Over 5 years	My PCP/pediatrician does not feel comfortable dealing with my health concerns because I/my child am/is too complex.	Once a year	One	Yes	My PCP/pediatrician and/or other providers don't communicate with my Mito specialist.	Primary care provider (PCP)/pediatrician	No	Sometimes	Energy level,Mental health (anxiety, depression, anger),Sleep	I don't want to bother my Mito specialist for every problem. I think my PCP/pediatrician should be comfortable enough to help me, but I would like the option that my PCP/pediatrician can consult with my Mito specialist if he/she has questions/concerns.,My PCP/pediatrician and Mito specialist would directly talk to each other every time one of them sees me so that they could go over the plan with …	Energy level,Sleep	was told by my pcp that she dose not know anything about Mitocondrial disease and doesn't want to learn about it and to find a new Doctor	User Provided No Response
2015-04-19 08:26:00	Anonymous	Caption	Over 5 years	I do not think my PCP/pediatrician understands mitochondrial disease well enough to treat me.	Every 6 months	Three or more	Yes	My specialist is too busy; he/she can't see me frequently or acutely if I get sick suddenly.	Primary care provider (PCP)/pediatrician	Yes	Sometimes	Energy level,Sleep,Ability to eat/digest food normally	My PCP/pediatrician and Mito specialist would both be involved when I get admitted to the hospital so that they can be actively involved in my care.,My PCP/pediatrician and Mito specialist would directly talk to each other every time one of them sees me so that they could go over the plan with each other directly.,My PCP/pediatrician and Mito specialist would both be available when I become acute…	Energy level,Ability to eat/digest food normally	User Provided No Response	User Provided No Response
2015-04-19 08:45:00	Anonymous	Caption	Over 5 years	My PCP/pediatrician is not always available to take my calls or see me.	Every 3 months	Three or more	I/my child/family member had a mitochondrial disease specialist in the past but do not have one now.	I do not have a mitochondrial disease specialist.	No one	No	Sometimes	Disease progression,Mental health (anxiety, depression, anger),Energy level	I would like to see my Mito specialist more often.,My PCP/pediatrician and Mito specialist would directly talk to each other every time one of them sees me so that they could go over the plan with each other directly.,My PCP/pediatrician and Mito specialist would both be involved when I get admitted to the hospital so that they can be actively involved in my care.	Energy level,Sleep	User Provided No Response	User Provided No Response
2015-04-19 09:03:00	Anonymous	Caption	Over 5 years	I do not think my PCP/pediatrician understands mitochondrial disease well enough to treat me.	Only when necessary due to illness	Three or more	I/my child/family member had a mitochondrial disease specialist in the past but do not have one now.	My specialist is located far away from where I live; I can't drive/fly to see him/her as often as I would like to.	No one	No	Sometimes	Energy level,Mental health (anxiety, depression, anger),Sleep	I don't want to bother my Mito specialist for every problem. I think my PCP/pediatrician should be comfortable enough to help me, but I would like the option that my PCP/pediatrician can consult with my Mito specialist if he/she has questions/concerns.,My PCP/pediatrician and Mito specialist would directly talk to each other every time one of them sees me so that they could go over the plan with …	Mental health (anxiety, depression, anger)	At the beginning of our medical journey, we needed a 'care coordinator' for all the MD's and sub/specialists we saw. Unfortunately, that didn't exist. So... That became my job, as the mother. It was a full time job communicating with everyone in the team. And the fact that the Md's had no prior mito knowledge made the job even more difficult. I also then became 'educator'... Which came with it's …	No, we were very lucky! But I do feel like that only happened because I was very aggressive in my personal reading and I had the knowledge to effectively advocate for my kids. I imagine most parents did not approach this in the same way I did! I frequently directed MD's about anesthesia protocols... Prior to MRI, endoscopy, colonoscopy, etc.
2015-04-19 09:29:00	Anonymous	Caption	Over 5 years	My PCP/pediatrician does not feel comfortable dealing with my health concerns because I/my child am/is too complex.	Every 6 months	Three or more	Yes	My PCP/pediatrician and/or other providers don't communicate with my Mito specialist.	No one	No	Sometimes	Pain level,Ability to walk/move/participate in daily activities,Sleep	I don't want to bother my Mito specialist for every problem. I think my PCP/pediatrician should be comfortable enough to help me, but I would like the option that my PCP/pediatrician can consult with my Mito specialist if he/she has questions/concerns.	Pain level,Ability to walk/move/participate in daily activities	My PCP is hyper focused on managing my cholesterol levels, which have been high for my entire life. That's not surprising, considering I have an inborn error of lipid metabolism. She can't see past the numbers, and repeatedly tries to prescribe mite-toxic medications to bring down my cholesterol.	User Provided No Response
2015-04-19 10:21:00	Anonymous	Caption	2-5 years	I do not think my PCP/pediatrician understands mitochondrial disease well enough to treat me.	Every 6 months	One	No	I do not have a mitochondrial disease specialist.	Other specialist	No	Frequently	Energy level,Mental health (anxiety, depression, anger),Ability to eat/digest food normally	My PCP/pediatrician and Mito specialist would directly talk to each other every time one of them sees me so that they could go over the plan with each other directly.	Energy level,Mental health (anxiety, depression, anger)	Incorrect advice, contradictory advice, lack of knowledge. This causes me a great amount of frustration and annoyance. Also, as I see a different specialist every time I have an appointment, I have to explain my condition to them over and over as they don't know what it is, its symptoms, or how it should be treated.	Yes, I have SIBO, IC, diabetes, hearing loss and chronic fatigue which are all almost certainly linked to my MITO condition, but as I have seen a different specialist for each of these conditions, none of these specialists will acknowledge that they are linked to a common cause (i.e. the MITO disease). Therefore, none of these conditions are currently being successfully treated by medical profess…
2015-04-19 11:26:00	Anonymous	Caption	18 months or less	I do not think my PCP/pediatrician understands mitochondrial disease well enough to treat me.	Every 3 months	Three or more	Yes	My specialist is located far away from where I live; I can't drive/fly to see him/her as often as I would like to.	Primary care provider (PCP)/pediatrician	Yes	Sometimes	Disease progression,Energy level,Pain level	I don't want to bother my Mito specialist for every problem. I think my PCP/pediatrician should be comfortable enough to help me, but I would like the option that my PCP/pediatrician can consult with my Mito specialist if he/she has questions/concerns.,My PCP/pediatrician and Mito specialist would both be available when I become acutely sick so that they can manage me together.,My PCP/pediatricia…	Pain level,Energy level	Yes....just this month my daughter had to be brought into the ED. Her blood sugar was extremely low and her white count extremely high. No one within the ED felt comfortable treating her so they deferred to a treatment plan that was developed for her normal acute problems. This was not a normal acute problem and we almost lost her and spent the next week and a half trying to pick up the pieces to…	Yes above. There have been other situations that have happened for us but this last one my daughter had the real complication of possible brain damage and death because of lack of understanding.
2015-04-19 12:58:00	Anonymous	Caption	2-5 years	I do not think my PCP/pediatrician understands mitochondrial disease well enough to treat me.	Every 3 months	Three or more	Yes	My specialist does not communicate with my PCP/pediatrician and other providers.	Primary care provider (PCP)/pediatrician	Yes	Sometimes	I do not feel there has been any negative health impact	I don't want to bother my Mito specialist for every problem. I think my PCP/pediatrician should be comfortable enough to help me, but I would like the option that my PCP/pediatrician can consult with my Mito specialist if he/she has questions/concerns.	Sleep,Mental health (anxiety, depression, anger)	User Provided No Response	User Provided No Response
2015-04-19 13:23:00	Anonymous	Caption	2-5 years	I do not think my PCP/pediatrician understands mitochondrial disease well enough to treat me.	Only when necessary due to illness	Three or more	I/my child/family member had a mitochondrial disease specialist in the past but do not have one now.	I do not have a mitochondrial disease specialist.	Other specialist	Yes	Sometimes	Ability to walk/move/participate in daily activities	I don't want to bother my Mito specialist for every problem. I think my PCP/pediatrician should be comfortable enough to help me, but I would like the option that my PCP/pediatrician can consult with my Mito specialist if he/she has questions/concerns.,My PCP/pediatrician and Mito specialist would directly talk to each other every time one of them sees me so that they could go over the plan with …	Interactions with other people, including classmates, teachers, community and family,Ability to walk/move/participate in daily activities	Yes. Although right now it isn't a major problem because our son is pretty stable medically, in the past we felt we had to be the "quarterbacks" and manage his care and be the main ones to communicate between the doctors and make sure they were all on the same page.	No. But it helps that I have been informed and have provided necessary information to the physicians so as to avoid these kind of negative outcomes. If I weren't as informed or involved, there probably would have been more negative outcomes.
2015-04-19 13:57:00	Anonymous	Caption	18 months or less	I do not have enough time to discuss all my issues with my PCP/pediatrician during the visit.	Once a year	Three or more	Yes	My specialist is located far away from where I live; I can't drive/fly to see him/her as often as I would like to.	Primary care provider (PCP)/pediatrician	Yes	Sometimes	Energy level,Mental health (anxiety, depression, anger)	My PCP/pediatrician and Mito specialist would directly talk to each other every time one of them sees me so that they could go over the plan with each other directly.	Ability to eat/digest food normally,Mental health (anxiety, depression, anger)	User Provided No Response	User Provided No Response
2015-04-19 14:21:00	Anonymous	Caption	Over 5 years	I do not have enough time to discuss all my issues with my PCP/pediatrician during the visit.	Only when necessary due to illness	Three or more	Yes	My specialist is located far away from where I live; I can't drive/fly to see him/her as often as I would like to.	Mitochondrial specialist	Yes	Sometimes	I do not feel there has been any negative health impact	I would like to see my Mito specialist more often.,My PCP/pediatrician and Mito specialist would directly talk to each other every time one of them sees me so that they could go over the plan with each other directly.,My PCP/pediatrician and Mito specialist would ideally see me at the same time so that a common plan can be made at the time of the visit.	Ability to eat/digest food normally,Mental health (anxiety, depression, anger)	User Provided No Response	User Provided No Response
2015-04-19 15:09:00	Anonymous	Caption	2-5 years	I do not think my PCP/pediatrician understands mitochondrial disease well enough to treat me.	Every 3 months	Three or more	Yes	My PCP/pediatrician and/or other providers don't communicate with my Mito specialist.	Primary care provider (PCP)/pediatrician	Yes	Sometimes	I do not feel there has been any negative health impact	I don't want to bother my Mito specialist for every problem. I think my PCP/pediatrician should be comfortable enough to help me, but I would like the option that my PCP/pediatrician can consult with my Mito specialist if he/she has questions/concerns.	Interactions with other people, including classmates, teachers, community and family,Mental health (anxiety, depression, anger)	User Provided No Response	User Provided No Response
2015-04-19 15:45:00	Anonymous	Caption	Over 5 years	I do not think my PCP/pediatrician understands mitochondrial disease well enough to treat me.	Once a year	One	No	I do not have a mitochondrial disease specialist.	No one	No	Frequently	Disease progression,Ability to walk/move/participate in daily activities,Energy level	My PCP/pediatrician and Mito specialist would both be involved when I get admitted to the hospital so that they can be actively involved in my care.,My PCP/pediatrician and Mito specialist would directly talk to each other every time one of them sees me so that they could go over the plan with each other directly.,My PCP/pediatrician and Mito specialist would both be available when I become acute…	Energy level,Ability to walk/move/participate in daily activities	I was prescribed or told to take otc drugs that are known or suspected mitochondrial inhibitors. I had to tell one doctor that aspirin is not something I should take every day since I did not have cardio vascular disease and it may adversely affect my disease progression. I usually have make my dentist or PCP check to make sure that drugs will not adversely affect me. They seem reluctant to take …	I caught the flu this year even though I had been vaccinated. My body just could not move itself- I was terrified! I did not know I had the flu until I went to the hospital where I was told the virus "attacked" my muscles, causing me to lose 10 lbs. of mostly muscle. My CK level was 3,000 and my doctors feared kidney failure. I was excessively low in potassium, vitamin D and magnesium levels. I e…
2015-04-19 16:48:00	Anonymous	Caption	Over 5 years	I do not think my PCP/pediatrician understands mitochondrial disease well enough to treat me.	Every 3 months	Three or more	Yes	My PCP/pediatrician and/or other providers don't communicate with my Mito specialist.	Other specialist	No	Sometimes	I do not feel there has been any negative health impact	I would like to see my Mito specialist more often.,My PCP/pediatrician and Mito specialist would both be involved when I get admitted to the hospital so that they can be actively involved in my care.	Pain level,Energy level	User Provided No Response	Yes. After my kidney transplant. Even though my mito doctor had reviewed my disease ahead of time with the other physicians, the nephrologist, the nurses, and the physical therapists expected me to recuperate as quickly as a non-mito patient and thought I was being non-compliant.
2015-04-19 17:23:00	Anonymous	Caption	Over 5 years	I do not have enough time to discuss all my issues with my PCP/pediatrician during the visit.	Every 3 months	Three or more	No	I do not have a mitochondrial disease specialist.	Primary care provider (PCP)/pediatrician	No	Sometimes	Sleep	My PCP/pediatrician and Mito specialist would both be involved when I get admitted to the hospital so that they can be actively involved in my care.,My PCP/pediatrician and Mito specialist would both be available when I become acutely sick so that they can manage me together.	Energy level,Sleep	User Provided No Response	User Provided No Response
2015-04-19 22:27:00	Anonymous	Caption	2-5 years	I do not think my PCP/pediatrician understands mitochondrial disease well enough to treat me.	Every 3 months	One	No	My specialist is too busy; he/she can't see me frequently or acutely if I get sick suddenly.	No one	No	Never	Disease progression,Sleep,Energy level	My PCP/pediatrician and Mito specialist would both be available when I become acutely sick so that they can manage me together.,My PCP/pediatrician and Mito specialist would directly talk to each other every time one of them sees me so that they could go over the plan with each other directly.,My PCP/pediatrician and Mito specialist would ideally see me at the same time so that a common plan can …	Energy level,Sleep	Yes. I do not know what to expect with this disease. My specialist, is a part time doctor at the VA which I go and he also works full time at a Mito research center and he says he cannot help me with anything. Only if I sign up for his research drug program can I hope to get help. They will not help me sleep at night!	no not yet, Thankfully!!
2015-04-20 08:50:00	Anonymous	Caption	Over 5 years	My PCP is a pediatrician and says I/my child am/is too old for the practice but I can't find a new adult PCP to agree to take me on.	Every 6 months	Three or more	Yes	My specialist is located far away from where I live; I can't drive/fly to see him/her as often as I would like to.	Mitochondrial specialist	No	Rarely	I do not feel there has been any negative health impact,Mental health (anxiety, depression, anger),Interactions with other people, including classmates, teachers, community and family	I would like to see my Mito specialist more often.	Interactions with other people, including classmates, teachers, community and family,Energy level	User Provided No Response	User Provided No Response
2015-04-20 09:21:00	Anonymous	Caption	Over 5 years	I do not think my PCP/pediatrician understands mitochondrial disease well enough to treat me.	Once a year	Three or more	I/my child/family member had a mitochondrial disease specialist in the past but do not have one now.	I do not have a mitochondrial disease specialist.	Other specialist	No	Rarely	Interactions with other people, including classmates, teachers, community and family,Ability to eat/digest food normally	I don't want to bother my Mito specialist for every problem. I think my PCP/pediatrician should be comfortable enough to help me, but I would like the option that my PCP/pediatrician can consult with my Mito specialist if he/she has questions/concerns.,My PCP/pediatrician and Mito specialist would both be available when I become acutely sick so that they can manage me together.	Interactions with other people, including classmates, teachers, community and family,Energy level	Sometimes it takes much longer to get something going as my wife seems to be the go between for my son and his doctors.	We lost our mito doctor, and are in the process of finding a new one which is stressful. The past doctor knew our son since the beginning and he is nervous about the thought of starting with someone new,(and so are we).
2015-04-20 10:08:00	Anonymous	Caption	2-5 years	My PCP/pediatrician does not feel comfortable dealing with my health concerns because I/my child am/is too complex.	Every 3 months	One	Yes	My specialist is too busy; he/she can't see me frequently or acutely if I get sick suddenly.	Mitochondrial specialist	Yes	Sometimes	Pain level,Mental health (anxiety, depression, anger),Energy level	My PCP/pediatrician and Mito specialist would both be available when I become acutely sick so that they can manage me together.	Energy level,Mental health (anxiety, depression, anger)	User Provided No Response	User Provided No Response
2015-04-20 10:12:00	Anonymous	Caption	2-5 years	My PCP/pediatrician does not feel comfortable dealing with my health concerns because I/my child am/is too complex.	Only when necessary due to illness	Three or more	No	I do not have a mitochondrial disease specialist.	Other specialist	Yes	Rarely	Ability to eat/digest food normally	I don't want to bother my Mito specialist for every problem. I think my PCP/pediatrician should be comfortable enough to help me, but I would like the option that my PCP/pediatrician can consult with my Mito specialist if he/she has questions/concerns.	Ability to eat/digest food normally	No	No
2015-04-20 10:16:00	Anonymous	Caption	Over 5 years	I do not have a PCP.	Only when necessary due to illness	One	Yes	My specialist is too busy; he/she can't see me frequently or acutely if I get sick suddenly.	No one	No	Rarely	Disease progression,Ability to eat/digest food normally,Pain level	I don't want to bother my Mito specialist for every problem. I think my PCP/pediatrician should be comfortable enough to help me, but I would like the option that my PCP/pediatrician can consult with my Mito specialist if he/she has questions/concerns.,My PCP/pediatrician and Mito specialist would ideally see me at the same time so that a common plan can be made at the time of the visit.	Pain level,Energy level	Mito is too complex for a PCP. PCP's are not qualified to go it alone. For years I had to tell the PCP what to do/not to do in my wife's care. It was exacerbated by the difficulty the PCP had reaching my wife's mito specialist. Finally my wife's PCP gave up. We have not been able to find a PCP locally. It is not safe for my wife to go into a PCP's office anyway (at least not during cold/flu seaso…	My wife ended up bed ridden and nearly in a coma from a dietary change to be more inline with the FDA's food pyramid guidelines (recommended by her PCP). Her disease progressed significantly until we finally figured out the importance of very aggressively treating acute infections very quickly (her energy levels plummet as much as 2-3 weeks before any other normal signs of a sinus infection appea…
2015-04-20 10:23:00	Anonymous	Caption	Over 5 years	I do not think my PCP/pediatrician understands mitochondrial disease well enough to treat me.	Only when necessary due to illness	One	No	My PCP/pediatrician and/or other providers don't communicate with my Mito specialist.	Other specialist	No	Sometimes	Pain level	My PCP/pediatrician and Mito specialist would directly talk to each other every time one of them sees me so that they could go over the plan with each other directly.	Pain level,Ability to eat/digest food normally	yes, her gastro doctor does not communicate with her mito doctor. They do not agree on the protocol and are unwilling to communicate to make a mutually beneficial plan	no
2015-04-20 15:23:00	Anonymous	Caption	Over 5 years	I do not think my PCP/pediatrician understands mitochondrial disease well enough to treat me.	Every 3 months	Three or more	Yes	My specialist is too busy; he/she can't see me frequently or acutely if I get sick suddenly.	No one	No	Frequently	Disease progression,Energy level,Pain level	I don't want to bother my Mito specialist for every problem. I think my PCP/pediatrician should be comfortable enough to help me, but I would like the option that my PCP/pediatrician can consult with my Mito specialist if he/she has questions/concerns.,My PCP/pediatrician and Mito specialist would directly talk to each other every time one of them sees me so that they could go over the plan with …	Pain level,Energy level	Sorry, there isn't enough time to address this question as well as I would like. Yes, the lack of communication effects most treatment plans. Since the PCPs have not had any training or practice with Mito, they don't understand which medicines are toxic to their patients. The specialists rarely want to talk to the PCPs because the treatment plans are unfamiliar to the PCP and they don't want to h…	I have just changed PCP as my previous PCP thought what they did for one of their paraplegic patients constipation problems should resolve my GI problems. I have gone into spasms due to fasting that impacted the use of my right arm and shoulder for more than 2 months. I have gone into spasms at least 3 other occasions that left me nearly bed-ridden for 3 weeks. After 2 1/2 years of being put on w…
2015-04-20 15:27:00	Anonymous	Caption	Over 5 years	I do not think my PCP/pediatrician understands mitochondrial disease well enough to treat me.	Every 6 months	Two	Yes	My specialist is located far away from where I live; I can't drive/fly to see him/her as often as I would like to.	Primary care provider (PCP)/pediatrician	Yes	Never	Disease progression,Ability to walk/move/participate in daily activities,Sleep	I would like to see my Mito specialist more often.,My PCP/pediatrician and Mito specialist would directly talk to each other every time one of them sees me so that they could go over the plan with each other directly.,My PCP/pediatrician and Mito specialist would both be involved when I get admitted to the hospital so that they can be actively involved in my care.	Energy level,Ability to walk/move/participate in daily activities	User Provided No Response	User Provided No Response
2015-04-20 15:38:00	Anonymous	Caption	Over 5 years	I do not have enough time to discuss all my issues with my PCP/pediatrician during the visit.	Once a year	Three or more	No	I do not have a mitochondrial disease specialist.	Other specialist	Yes	Sometimes	I do not feel there has been any negative health impact	My PCP/pediatrician and Mito specialist would directly talk to each other every time one of them sees me so that they could go over the plan with each other directly.	Interactions with other people, including classmates, teachers, community and family	It makes it hard to care for your loved one when you can't get a doctor to take the time to coordinate care for you.	Yes. When a mito specialist says one thing and the rest of the team don't go along or work together it doesn't have a good outcome. For instance referring us to a psychologist for issues, but the psychologist won't even look at the medical portion of the case. How can he even think about getting things under control without looking at the whole picture.
2015-04-20 15:40:00	Anonymous	Caption	Over 5 years	I do not think my PCP/pediatrician understands mitochondrial disease well enough to treat me.	Every 6 months	Three or more	No	I do not have a mitochondrial disease specialist.	No one	No	Sometimes	Interactions with other people, including classmates, teachers, community and family,Energy level,Pain level	I don't want to bother my Mito specialist for every problem. I think my PCP/pediatrician should be comfortable enough to help me, but I would like the option that my PCP/pediatrician can consult with my Mito specialist if he/she has questions/concerns.	Interactions with other people, including classmates, teachers, community and family,Energy level	There has not been a problem but this is only because of family involvement; doing things such as extra appointments to be able to have information needed to bring from one doctor to another.	Every precaution has been taken to avoid this. Family involvement has made the difference.
2015-04-20 19:38:00	Anonymous	Caption	Over 5 years	I do not think my PCP/pediatrician understands mitochondrial disease well enough to treat me.	Every 6 months	Three or more	No	I do not have a mitochondrial disease specialist.	Other specialist	Yes	Frequently	Disease progression,Mental health (anxiety, depression, anger),Energy level	I don't want to bother my Mito specialist for every problem. I think my PCP/pediatrician should be comfortable enough to help me, but I would like the option that my PCP/pediatrician can consult with my Mito specialist if he/she has questions/concerns.	Mental health (anxiety, depression, anger)	Yes. She has been subjected to unnecessarily lengthy hospital stays which increase her exposure to illnesses when she already has a fragile immune system. None of the doctors knew what to do and they wouldn't commit to a plan or consult with the specialist.	We have gotten back test results that were normal because they would listen to us about the best time of day to get an accurate reading.
2015-04-20 21:56:00	Anonymous	Caption	Over 5 years	I do not think my PCP/pediatrician understands mitochondrial disease well enough to treat me.	Only when necessary due to illness	Three or more	Yes	My specialist is too busy; he/she can't see me frequently or acutely if I get sick suddenly.	Mitochondrial specialist	Yes	Sometimes	Disease progression,Ability to walk/move/participate in daily activities,Ability to eat/digest food normally	My PCP/pediatrician and Mito specialist would both be available when I become acutely sick so that they can manage me together.	Energy level,Ability to walk/move/participate in daily activities	User Provided No Response	Indeed, our child's first extended hospitalization was due to an improper diagnosis and a lack of understanding of the impact of childhood illness on the Mito disease process. He diagnosed her with strep without a swab. She didn't have strep. Despite repeated phone calls to the PCP regarding her decline, he wanted to take the traditional course of treatment for a typical child. We eventually had …
2015-04-21 00:01:00	Anonymous	Caption	2-5 years	My PCP/pediatrician is not always available to take my calls or see me.	Every 3 months	Three or more	I/my child/family member had a mitochondrial disease specialist in the past but do not have one now.	My specialist is not involved in my care when I get admitted to a hospital where he/she is not affiliated to.	Primary care provider (PCP)/pediatrician	No	Frequently	Disease progression,Mental health (anxiety, depression, anger),Ability to walk/move/participate in daily activities	I would like to see my Mito specialist more often.,My PCP/pediatrician and Mito specialist would directly talk to each other every time one of them sees me so that they could go over the plan with each other directly.,My PCP/pediatrician and Mito specialist would both be available when I become acutely sick so that they can manage me together.	Ability to walk/move/participate in daily activities,Mental health (anxiety, depression, anger)	Yes, I think my quality of lige would improve because of it.	Yes, I have to spend an additional night in the hospital.
2015-04-21 00:34:00	Anonymous	Caption	Over 5 years	I do not think my PCP/pediatrician understands mitochondrial disease well enough to treat me.	Once a year	Two	Yes	My specialist is located far away from where I live; I can't drive/fly to see him/her as often as I would like to.	No one	No	Sometimes	Pain level,Energy level	I don't want to bother my Mito specialist for every problem. I think my PCP/pediatrician should be comfortable enough to help me, but I would like the option that my PCP/pediatrician can consult with my Mito specialist if he/she has questions/concerns.	Pain level,Energy level	User Provided No Response	User Provided No Response
2015-04-21 09:48:00	Anonymous	Caption	Over 5 years	I do not think my PCP/pediatrician understands mitochondrial disease well enough to treat me.	Every 6 months	Two	No	My specialist does not communicate with my PCP/pediatrician and other providers.	No one	No	Sometimes	Disease progression,Interactions with other people, including classmates, teachers, community and family	My PCP/pediatrician and Mito specialist would directly talk to each other every time one of them sees me so that they could go over the plan with each other directly.	Interactions with other people, including classmates, teachers, community and family,Ability to walk/move/participate in daily activities	Not yet	not yet
2015-04-21 13:51:00	Anonymous	Caption	Over 5 years	I do not have enough time to discuss all my issues with my PCP/pediatrician during the visit.	Only when necessary due to illness	Three or more	No	My PCP/pediatrician and/or other providers don't communicate with my Mito specialist.	No one	No	Frequently	Disease progression,Ability to walk/move/participate in daily activities,Pain level	I don't want to bother my Mito specialist for every problem. I think my PCP/pediatrician should be comfortable enough to help me, but I would like the option that my PCP/pediatrician can consult with my Mito specialist if he/she has questions/concerns.,My PCP/pediatrician and Mito specialist would directly talk to each other every time one of them sees me so that they could go over the plan with …	Pain level,Ability to walk/move/participate in daily activities	I have no faith in getting good health care. I have to fight with every misinformed decision, every ignorant recommendation. Only by personally acting as my own advocate, and by saying 'no' to harmful or unnecessary medications or procedures, have I managed to stay healthy. One doctor (pediatrician) simply said this, "There is no such thing as mitochondrial disease." Another doctor (internal medi…	No, but only because I have had to fight for myself and overturn, or refuse, my doctors decisions. You learn to say "no' real quick when a doctors recommendations might kill you.
2015-04-21 15:00:00	Anonymous	Caption	2-5 years	I do not have enough time to discuss all my issues with my PCP/pediatrician during the visit.	Every 6 months	Three or more	Yes	My specialist does not communicate with my PCP/pediatrician and other providers.	Primary care provider (PCP)/pediatrician	Yes	Sometimes	Disease progression,Ability to walk/move/participate in daily activities,Energy level	I don't want to bother my Mito specialist for every problem. I think my PCP/pediatrician should be comfortable enough to help me, but I would like the option that my PCP/pediatrician can consult with my Mito specialist if he/she has questions/concerns.,My PCP/pediatrician and Mito specialist would directly talk to each other every time one of them sees me so that they could go over the plan with …	Energy level,Ability to walk/move/participate in daily activities	Management of issues/concerns/new symptoms feels disjointed and becomes protracted because of the time lapse (2-4 months) between appointments with each individual provider then multiplied by the number of providers. It seems impossible for 'the team' to have the same snapshot at the same time and make decisions based on that shared view in a timely manner.	I have been extremely fortunate to have found a gifted PCP who is attentive, responsive, inclusive with all my care providers and has been very open to including me in the dialogue of care.
2015-04-21 17:33:00	Anonymous	Caption	Over 5 years	My PCP is a pediatrician and says I/my child am/is too old for the practice but I can't find a new adult PCP to agree to take me on.	Every 3 months	Three or more	I/my child/family member had a mitochondrial disease specialist in the past but do not have one now.	I do not have a mitochondrial disease specialist.	Other specialist	No	Sometimes	Disease progression	I don't want to bother my Mito specialist for every problem. I think my PCP/pediatrician should be comfortable enough to help me, but I would like the option that my PCP/pediatrician can consult with my Mito specialist if he/she has questions/concerns.	Ability to walk/move/participate in daily activities,Mental health (anxiety, depression, anger)	Angst and uncertainty. Don't feel like I am taking full advantage of available supplements to manage my daughter's symptoms. Don't feel like I'd have access to new treatments as they become available.	Don't know
2015-04-21 19:57:00	Anonymous	Caption	Over 5 years	I do not have enough time to discuss all my issues with my PCP/pediatrician during the visit.	Every 6 months	Three or more	Yes	My specialist is located far away from where I live; I can't drive/fly to see him/her as often as I would like to.	Primary care provider (PCP)/pediatrician	Yes	Rarely	Disease progression,Sleep,Energy level	My PCP/pediatrician and Mito specialist would both be involved when I get admitted to the hospital so that they can be actively involved in my care.,My PCP/pediatrician and Mito specialist would both be available when I become acutely sick so that they can manage me together.	Energy level,Sleep	We have had to wait sometimes as long as a few months for the communication to take place and a decision be made.	No
2015-04-23 19:44:00	Anonymous	Caption	2-5 years	I do not have a PCP.	Every 3 months	Three or more	Yes	My specialist is located far away from where I live; I can't drive/fly to see him/her as often as I would like to.	Mitochondrial specialist	Yes	Never	I do not feel there has been any negative health impact	My PCP/pediatrician and Mito specialist would directly talk to each other every time one of them sees me so that they could go over the plan with each other directly.	Pain level,Ability to walk/move/participate in daily activities	My pain level.	Yes
2015-04-24 13:53:00	Anonymous	Caption	Over 5 years	My PCP/pediatrician is not always available to take my calls or see me.	Only when necessary due to illness	Three or more	I/my child/family member had a mitochondrial disease specialist in the past but do not have one now.	I do not have a mitochondrial disease specialist.	No one	No	Sometimes	Interactions with other people, including classmates, teachers, community and family,Ability to walk/move/participate in daily activities,Pain level	I don't want to bother my Mito specialist for every problem. I think my PCP/pediatrician should be comfortable enough to help me, but I would like the option that my PCP/pediatrician can consult with my Mito specialist if he/she has questions/concerns.,My PCP/pediatrician and Mito specialist would both be available when I become acutely sick so that they can manage me together.,My PCP/pediatricia…	Pain level,Ability to walk/move/participate in daily activities	User Provided No Response	User Provided No Response
2015-04-25 13:45:00	Anonymous	Caption	Over 5 years	I do not have enough time to discuss all my issues with my PCP/pediatrician during the visit.	Only when necessary due to illness	Three or more	I/my child/family member had a mitochondrial disease specialist in the past but do not have one now.	I do not have a mitochondrial disease specialist.	Primary care provider (PCP)/pediatrician	No	Frequently	Disease progression,Mental health (anxiety, depression, anger),Ability to eat/digest food normally	I would like to see my Mito specialist more often.,My PCP/pediatrician and Mito specialist would directly talk to each other every time one of them sees me so that they could go over the plan with each other directly.,My PCP/pediatrician and Mito specialist would both be involved when I get admitted to the hospital so that they can be actively involved in my care.	Ability to eat/digest food normally,Mental health (anxiety, depression, anger)	Multiple times, too many to list. I live in Idaho where there are no Mito specialists. My daughter and I both have Mitochondrial Myopathy and the medical bills have nearly bankrupt us. We used to take our daughter to Dr. , but can no longer afford to and even when we did the doctors out here in Boise did not follow Dr. recommendations and refused to confer with him. We had an ER letter that when …	I have recovered poorly from a biopsy, endometrial ablation, and CT myelogram due to not being properly managed. My daughter from multiple illnesses, and a couple of surgeries from not being properly managed. Although one hospital here in Boise I must say the Anesthesiologist are more knowledgeable about Mito now, but definitely NOT the doctors nor nurses.
2015-04-27 00:34:00	Anonymous	Caption	Over 5 years	I do not think my PCP/pediatrician understands mitochondrial disease well enough to treat me.	Only when necessary due to illness	Two	No	I do not have a mitochondrial disease specialist.	Other specialist	Yes	Frequently	Pain level,Mental health (anxiety, depression, anger),Sleep	I don't want to bother my Mito specialist for every problem. I think my PCP/pediatrician should be comfortable enough to help me, but I would like the option that my PCP/pediatrician can consult with my Mito specialist if he/she has questions/concerns.,My PCP/pediatrician and Mito specialist would both be available when I become acutely sick so that they can manage me together.,My PCP/pediatricia…	Energy level,Sleep	User Provided No Response	User Provided No Response
