# Supplementary material for: Primary mitochondrial disease in the US: Data from patients and physicians' perspective on health care delivery
Source: Data Brief. 2019 Jul 30;25:104343. doi: 10.1016/j.dib.2019.104343 (PMC6727191; doi:10.1016/j.dib.2019.104343)
Supplement: Multimedia component 2 [file mmc2.csv]

Timestamp	1. Do you think that centers of excellence for mitochondrial disease should be created in the US?	If no please explain your reasons why	2. Do you think that a center of excellence needs to offer:	3. Do you think a center of excellence needs to service both children and adults?	4. Does a center of excellence need to provide diagnostic services and comprehensive initial evaluation for newly diagnosed patients?	5. Does a center of excellence need to provide follow up and management of patients?	6. Does a center of excellence need to provide Inpatient care/support as needed	7. What services do you think need to be offered in a center of excellence? (Check all that apply)	Please list any other services you think need to be offered at a center of excellence.	8. What personnel should be available in a center of excellence (Check all that apply)?	List any other key personnel	9. Please list the essential core of specialists that need to be available in a center of excellence? (List all)	10. What kind of well-defined standard of care protocols should be available through a center of excellence? (Check all that apply)	Please list all other protocols you think need to be available in a center of excellence	11. Do you have any other suggestions?
2016/08/15 9:47:40 PM AST	Yes		Clinical services only	Both	Yes	Yes	Yes	Coordinated care within the institution with access to subspecialists;Coordinated care with outside providers;Emergency Access (on call service);Well defined standard of care Protocols for emergency visits, anesthesia…;Access to clinical trials on site		Geneticist;Neurologist;Clinical coordinator;Social worker			Emergency visits;Anesthesia;Surgery;Sick protocol
2016/08/20 1:34:07 PM AST	Yes		Both clinical and research services	Both	Yes	Yes	Yes	Coordinated care within the institution with access to subspecialists;Coordinated care with outside providers;Arrangements for transitional care from children’s to adults’ services;Emergency Access (on call service);Education (for patients, community, other providers);Well defined standard of care Protocols for emergency visits, anesthesia…;On Site Lab with access to biochemical and genetic testi…	Local patient support groups with help/information/support from national/international patient advocacy groups	Geneticist;Neurologist;Genetic counselor;Clinical coordinator;Social worker;Nutritionist;Therapists (OT, PT, Speech);Insurance coordinator	Social worker for school advocacy, insurance concerns/disability; PMR/PT/OT/ST/Feeding team and Equipment Clinic; multidisciplinary team that meets in person to discuss patients at least monthly	Ophthalmology/Neuro-ophthalmology, Audiology, Pulmonology with specialty in hypersalivation/aspiration, Orthopedics with specialty in spasticity and scoliosis, PMR with equipment assessments, Movement Disorder clinic with expertise in ataxia, chorea/dystonia and spasticity, Neurology/Child Neurology, Neuroradiology, Anesthesia, Cardiology/Electrophysiology, GI/Motility team, Feeding team, Nutriti…	Emergency visits;Anesthesia;Surgery;Sick protocol	surgery should include peri-operative management with a dedicated team that will manage fluids/NPO status with expertise in metabolism	involvement of Child Advocacy team for complicated social issues?
2016/08/20 5:45:49 PM AST	No	1. Easy for charlatans to become COE or sue us if they are not listed. 2. Gimmick: real COEs do not need to be certified as such 3. No benefit to patients 4. Question 2 should have N/S as an option, so I put clinical research as an answer. How do you define research? Bad papers published in terrible journals? See above answers for why CORs are s bad idea. 5. A real COE has to treat kids and adult…	Both clinical and research services	Both	Yes	Yes	Yes	Coordinated care within the institution with access to subspecialists;Coordinated care with outside providers;Arrangements for transitional care from children’s to adults’ services;Emergency Access (on call service);Education (for patients, community, other providers);Well defined standard of care Protocols for emergency visits, anesthesia…;Access to patients registries;Access to clinical trials …		Geneticist;Neurologist;Genetic counselor;Clinical coordinator;Social worker;Nutritionist;Therapists (OT, PT, Speech);Insurance coordinator	Palliative care services, provider that can function as a PCP (e.g. Family practice NP, internist, family medicine or pediatrician ) may be reasonable or a provider that will do routine eval in office for common illness. On sited ED would be an option.	Cardiology, gi, ICU, eye, ent, PM&T	Emergency visits;Sick protocol	Should aim for evidence driven protocols	I think this is a bad idea. This issue will drain our energy.
2016/08/21 10:04:52 AM AST	Yes		Clinical services only	Both	No	Yes	Yes	Coordinated care within the institution with access to subspecialists;Arrangements for transitional care from children’s to adults’ services;Emergency Access (on call service);Education (for patients, community, other providers);Well defined standard of care Protocols for emergency visits, anesthesia…;Access to patients registries;Access to clinical trials on site		Geneticist;Neurologist;Genetic counselor;Clinical coordinator;Social worker;Nutritionist;Therapists (OT, PT, Speech);Insurance coordinator		see above	Emergency visits;Anesthesia;Sick protocol		no
2016/08/21 4:12:12 PM AST	Yes		Clinical services only	Both	Yes	No	Yes	Coordinated care within the institution with access to subspecialists;Coordinated care with outside providers;Arrangements for transitional care from children’s to adults’ services;Emergency Access (on call service);Education (for patients, community, other providers);Access to state of the art genetic testing (as covered by the patient’s insurance)		Geneticist;Neurologist;Genetic counselor;Clinical coordinator;Nutritionist;Therapists (OT, PT, Speech)		Neurology, Cards, GI, Endo, Nephro, Hepatology, Genetics, ENT, Ophtho	Emergency visits;Anesthesia;Surgery;Sick protocol
2016/08/22 12:34:03 PM AST	Yes		Clinical services only	Both	Yes	Yes	Yes	Coordinated care within the institution with access to subspecialists;Coordinated care with outside providers;Arrangements for transitional care from children’s to adults’ services;Emergency Access (on call service);Education (for patients, community, other providers);Well defined standard of care Protocols for emergency visits, anesthesia…;Access to patients registries;Access to clinical trials …		Geneticist;Neurologist;Genetic counselor;Clinical coordinator;Social worker;Nutritionist;Therapists (OT, PT, Speech)			Emergency visits;Anesthesia;Surgery;Sick protocol
2016/08/22 1:23:15 PM AST	Yes		Clinical services only	Both	Yes	Yes	Yes	Coordinated care within the institution with access to subspecialists;Coordinated care with outside providers;Arrangements for transitional care from children’s to adults’ services;Education (for patients, community, other providers);Well defined standard of care Protocols for emergency visits, anesthesia…;Access to patients registries;Access to state of the art genetic testing (as covered by the…		Geneticist;Neurologist;Clinical coordinator			Emergency visits;Anesthesia;Sick protocol
2016/08/29 3:41:27 PM AST	Yes		Both clinical and research services	Both	Yes	Yes	Yes	Coordinated care within the institution with access to subspecialists;Coordinated care with outside providers;Education (for patients, community, other providers);Well defined standard of care Protocols for emergency visits, anesthesia…;Access to patients registries		Geneticist;Neurologist;Genetic counselor			Emergency visits;Anesthesia;Surgery;Sick protocol
2016/09/17 9:14:21 AM AST	No	Detailed response available on request. Main reason is there will be fake diagnostics, evaluation and rx centers will pop up and you will not get the Genie back in the bottle. If you create COIs make it impossible for this to occur.	Both clinical and research services	Both	Yes	Yes	Yes	Coordinated care within the institution with access to subspecialists;Coordinated care with outside providers;Arrangements for transitional care from children’s to adults’ services;Emergency Access (on call service);Education (for patients, community, other providers);Well defined standard of care Protocols for emergency visits, anesthesia…;Access to state of the art genetic testing (as covered b…		Geneticist;Neurologist;Genetic counselor;Clinical coordinator;Social worker;Nutritionist;Therapists (OT, PT, Speech);Insurance coordinator			Emergency visits;Anesthesia;Surgery;Sick protocol
2016/09/17 9:18:19 AM AST	Yes		Both clinical and research services	Both	Yes	Yes	Yes	Coordinated care within the institution with access to subspecialists;Arrangements for transitional care from children’s to adults’ services;Emergency Access (on call service);Education (for patients, community, other providers);Well defined standard of care Protocols for emergency visits, anesthesia…;On Site Lab with access to biochemical and genetic testing;Access to patients registries;Access …		Geneticist;Genetic counselor;Clinical coordinator;Social worker;Insurance coordinator		Neuro, cardio, renal, audio, ophtho, liver	Emergency visits;Anesthesia;Sick protocol	Postpartum, vaccines
2016/09/17 9:46:44 AM AST	Yes		Both clinical and research services	Both	Yes	Yes	Yes	Coordinated care within the institution with access to subspecialists;Coordinated care with outside providers;Arrangements for transitional care from children’s to adults’ services;Emergency Access (on call service);Education (for patients, community, other providers);Well defined standard of care Protocols for emergency visits, anesthesia…;On Site Lab with access to biochemical and genetic testi…		Geneticist;Neurologist;Genetic counselor;Clinical coordinator;Social worker;Nutritionist;Therapists (OT, PT, Speech)	Inborn error of metabolism specialists (pediatricians/internal medicine) for both children and adults and due to the nature of mitochondrial diseases the site should be a full facility site	see above	Emergency visits;Anesthesia;Surgery;Sick protocol
2016/09/17 10:10:12 AM AST	Yes		Both clinical and research services	Both	Yes	Yes	Yes	Coordinated care within the institution with access to subspecialists;Coordinated care with outside providers;Arrangements for transitional care from children’s to adults’ services;Emergency Access (on call service);Education (for patients, community, other providers);Well defined standard of care Protocols for emergency visits, anesthesia…;Access to patients registries;Access to clinical trials …		Geneticist;Neurologist;Genetic counselor;Clinical coordinator;Social worker;Nutritionist;Therapists (OT, PT, Speech);Insurance coordinator		Essentially all major fields: primary care, GI, cardiology, endocrinology, orthopedics, psychiatry, maternal-fetal medicine, neurology, urology, intensivists, etc	Emergency visits;Anesthesia;Surgery;Sick protocol	Protocols should be vetted by experts from around country and published if possible (e.g. http://www.mgmjournal.com/retrieve/pii/S1096719213003661)
2016/09/17 10:16:48 AM AST	Yes		Both clinical and research services	Both	Yes	Yes	Yes	Coordinated care within the institution with access to subspecialists;Coordinated care with outside providers;Arrangements for transitional care from children’s to adults’ services;Emergency Access (on call service);Education (for patients, community, other providers);Well defined standard of care Protocols for emergency visits, anesthesia…;On Site Lab with access to biochemical and genetic testi…		Geneticist;Neurologist;Genetic counselor;Clinical coordinator;Social worker;Nutritionist;Therapists (OT, PT, Speech)		Ophtho, ENT, Pulmonology, Endo, Cardiology, GI - Hepatology, Physiatry/PM&R, Ortho, Nephro, Neuro	Emergency visits;Anesthesia;Surgery;Sick protocol	Consistent diagnostic and treatment criteria used across centers; consistent labeling of patients if diagnosis is not genetically confirmed, consistent preventative/maintenance care
2016/09/17 10:43:00 AM AST	Yes		Both clinical and research services	Both	Yes	No	No	Coordinated care within the institution with access to subspecialists;Coordinated care with outside providers;Arrangements for transitional care from children’s to adults’ services;Education (for patients, community, other providers);Well defined standard of care Protocols for emergency visits, anesthesia…;On Site Lab with access to biochemical and genetic testing;Access to patients registries;Ac…	genetic counseling	Geneticist;Neurologist;Genetic counselor;Clinical coordinator;Social worker;Nutritionist;Therapists (OT, PT, Speech);Insurance coordinator	advanced practice nurses	as answered above	Emergency visits;Anesthesia;Surgery;Sick protocol	school related materials, seizure management suggestions and drugs to avoid
2016/09/17 10:50:43 AM AST	Yes		Both clinical and research services	Just children	Yes	Yes	Yes	Coordinated care within the institution with access to subspecialists;Coordinated care with outside providers;Arrangements for transitional care from children’s to adults’ services;Emergency Access (on call service);Education (for patients, community, other providers);Well defined standard of care Protocols for emergency visits, anesthesia…;Access to patients registries;Access to state of the art…	I agree all those items need to be accessible but feel it is unrealistic to have all testing, etc., necessarily on site.	Geneticist;Neurologist;Genetic counselor	dedicated perioperative team	geneticist, neurologist, some surgeons and anesthesiologists with special knowledge, genetic counselors, biochemical geneticist	Emergency visits;Anesthesia;Surgery;Sick protocol
2016/09/17 11:28:00 AM AST	Yes		Both clinical and research services	Both	Yes	Yes	Yes	Coordinated care within the institution with access to subspecialists;Coordinated care with outside providers;Emergency Access (on call service);Education (for patients, community, other providers);Well defined standard of care Protocols for emergency visits, anesthesia…;Access to patients registries;Access to clinical trials on site;Access to state of the art genetic testing (as covered by the p…	Connection to palliative care services at the local hospital or in the community. Access to social work services for families, including social workers who can speak to outside specialists when they do not understand the diagnosis or suspect Medical Child Abuse in the family due to the complexity of care, or controversy surrounding the mitochondrial diagnosis.	Geneticist;Neurologist;Genetic counselor;Clinical coordinator;Social worker;Nutritionist;Insurance coordinator	Palliative Care Specialist, Gastrointestinal specialist, Resource Specialist (for outside services such as secondary medical insurance, and school accommodations).	Clinical biochemical geneticist, neurologist, genetic counselor, gastroenterologist, nutritionist, autonomic specialist (covered either by neurologist or cardiologist), developmental specialist, palliative care specialist, insurance coordinator, community resource specialist	Emergency visits;Anesthesia;Sick protocol	Dehydration, dysautonomia exacerbation, school recommendations.	A clinical center of excellence should have strong connections to cardiology, surgery, developmental specialists, ophthalmology, pulmonology, sleep medicine, urology, and gastroenterology, even when these specialists cannot be in the clinic.
2016/09/17 12:06:05 PM AST	Yes		Both clinical and research services	Both	Yes	Yes	Yes	Coordinated care within the institution with access to subspecialists;Coordinated care with outside providers;Arrangements for transitional care from children’s to adults’ services;Emergency Access (on call service);Education (for patients, community, other providers);Well defined standard of care Protocols for emergency visits, anesthesia…;On Site Lab with access to biochemical and genetic testi…		Geneticist;Neurologist;Genetic counselor;Clinical coordinator;Nutritionist		Genetics, Neurology, Cardiology as a core, with access to others as needed	Emergency visits;Anesthesia;Surgery;Sick protocol		Answer to Children, Adults, or Both question should be BOTH or EITHER. Some Children's or Adult Hospitals cannot see both but could still be Centers of Excellence.
2016/09/17 12:09:35 PM AST	Yes		Both clinical and research services	Both	Yes	Yes	Yes	Coordinated care within the institution with access to subspecialists;Coordinated care with outside providers;Arrangements for transitional care from children’s to adults’ services;Emergency Access (on call service);Education (for patients, community, other providers);Well defined standard of care Protocols for emergency visits, anesthesia…;Access to patients registries;Access to clinical trials …		Geneticist;Neurologist;Genetic counselor;Clinical coordinator;Social worker;Nutritionist;Therapists (OT, PT, Speech);Insurance coordinator	GI, Psych, Rehab	Metabolic Specialist, Neurology, Genetics, Nutrition	Emergency visits;Anesthesia;Sick protocol
2016/09/17 12:12:51 PM AST	Yes		Both clinical and research services	Both	Yes	Yes	Yes	Coordinated care within the institution with access to subspecialists;Coordinated care with outside providers;Arrangements for transitional care from children’s to adults’ services;Emergency Access (on call service);Education (for patients, community, other providers);Well defined standard of care Protocols for emergency visits, anesthesia…;On Site Lab with access to biochemical and genetic testi…	exercise testing, developmental paediatrics, OT and PT services	Geneticist;Neurologist;Genetic counselor;Clinical coordinator;Social worker;Nutritionist;Therapists (OT, PT, Speech)	Exercise testing/kinesiologist,	developmental paediatrician, respirologist, cardiologist, RT, psychiatry	Emergency visits;Anesthesia;Surgery;Sick protocol	Acute stroke
2016/09/17 12:28:52 PM AST	Yes		Clinical services only	Both	Yes	Yes	Yes	Coordinated care within the institution with access to subspecialists;Coordinated care with outside providers;Arrangements for transitional care from children’s to adults’ services;Emergency Access (on call service);Education (for patients, community, other providers);Well defined standard of care Protocols for emergency visits, anesthesia…;On Site Lab with access to biochemical and genetic testi…		Geneticist;Neurologist;Genetic counselor;Clinical coordinator;Social worker;Nutritionist;Therapists (OT, PT, Speech)		Physician with expertise in mitochondrial disease, case management equivalent (SW, GC, or CC), GC, nutritionist	Emergency visits;Anesthesia;Surgery;Sick protocol
2016/09/17 3:31:31 PM AST	Yes	Would allow patients to identify where their illness might be best treated. Would also help payment of services by insurance.	Both clinical and research services	Just children	Yes	Yes	Yes	Coordinated care within the institution with access to subspecialists;Coordinated care with outside providers;Arrangements for transitional care from children’s to adults’ services;Education (for patients, community, other providers);On Site Lab with access to biochemical and genetic testing;Access to patients registries;Access to clinical trials on site;Access to state of the art genetic testing…		Neurologist;Genetic counselor;Clinical coordinator;Social worker;Nutritionist;Therapists (OT, PT, Speech)	Pallative care service, neuroradiology, rehab service, neuro-ophthamologist	Isn't this what services are above?	Emergency visits;Anesthesia;Surgery;Sick protocol	EEG for children, electrodiagnstic testing, eye movement testing, GI functional analysis
2016/09/17 5:54:02 PM AST	Yes		Both clinical and research services	Both	Yes	Yes	Yes	Coordinated care within the institution with access to subspecialists;Coordinated care with outside providers;Arrangements for transitional care from children’s to adults’ services;Emergency Access (on call service);Education (for patients, community, other providers);Well defined standard of care Protocols for emergency visits, anesthesia…;On Site Lab with access to biochemical and genetic testi…		Geneticist;Neurologist;Genetic counselor;Clinical coordinator;Social worker;Nutritionist;Therapists (OT, PT, Speech);Insurance coordinator		pediatric neurologist, cardiologist, gastroenterologist, radiologist, neuroradiologists	Anesthesia;Surgery
2016/09/17 8:33:59 PM AST	Yes		Both clinical and research services	Both	Yes	Yes	Yes	Coordinated care within the institution with access to subspecialists;Arrangements for transitional care from children’s to adults’ services;Emergency Access (on call service);Education (for patients, community, other providers);Access to patients registries;Access to clinical trials on site;Access to state of the art genetic testing (as covered by the patient’s insurance)		Geneticist;Neurologist;Genetic counselor;Clinical coordinator;Social worker;Nutritionist		Neurologist and/or geneticist w/ mitochondrial expertise, CGC, coordinator/social worker	Emergency visits;Sick protocol
2016/09/18 12:50:02 AM AST	Yes		Both clinical and research services	Both	Yes	Yes	Yes	Coordinated care within the institution with access to subspecialists;Coordinated care with outside providers;Arrangements for transitional care from children’s to adults’ services;Emergency Access (on call service);Education (for patients, community, other providers);Well defined standard of care Protocols for emergency visits, anesthesia…;On Site Lab with access to biochemical and genetic testi…		Geneticist;Neurologist;Genetic counselor;Clinical coordinator;Social worker;Nutritionist;Therapists (OT, PT, Speech);Insurance coordinator			Emergency visits;Anesthesia;Surgery;Sick protocol
2016/09/18 3:30:47 AM AST	Yes		Both clinical and research services	Both	Yes	Yes	Yes	Coordinated care within the institution with access to subspecialists;Emergency Access (on call service);Education (for patients, community, other providers);Well defined standard of care Protocols for emergency visits, anesthesia…;On Site Lab with access to biochemical and genetic testing;Access to patients registries;Access to clinical trials on site		Neurologist;Therapists (OT, PT, Speech)		neurologist, cardiologist, pneumologist, physiotherapist	Emergency visits;Anesthesia
2016/09/18 7:01:04 AM AST	Yes		Both clinical and research services	Both	Yes	No	No	Coordinated care within the institution with access to subspecialists;Coordinated care with outside providers;Arrangements for transitional care from children’s to adults’ services;Emergency Access (on call service);Education (for patients, community, other providers);Well defined standard of care Protocols for emergency visits, anesthesia…;On Site Lab with access to biochemical and genetic testi…	There are outside physicians who are able to help manage these patients with support of specialists. So coordinated care to me really means availability to help define how to implement plans of care developed by the center of excellence and provide input into those plans of care	Geneticist;Neurologist;Genetic counselor;Clinical coordinator;Social worker;Nutritionist;Therapists (OT, PT, Speech);Insurance coordinator		neurologist, geneticist, genetics counselor, nutritionist	Emergency visits;Anesthesia;Surgery;Sick protocol	school emergency plans	This is a great idea! Would it be possible for centers of excellence to periodically put on webinars or conferences to teach providers who will be seeing patients on a local level?
2016/09/18 9:56:28 AM AST	Yes		Clinical services only	Just children	Yes	Yes	Yes	Coordinated care within the institution with access to subspecialists;Coordinated care with outside providers;Well defined standard of care Protocols for emergency visits, anesthesia…;Access to state of the art genetic testing (as covered by the patient’s insurance)		Geneticist;Neurologist;Genetic counselor;Clinical coordinator;Social worker		neurologist, geneticist	Emergency visits;Anesthesia;Sick protocol
2016/09/18 12:07:40 PM AST	Yes		Both clinical and research services	Both	Yes	Yes	Yes	Coordinated care within the institution with access to subspecialists;Coordinated care with outside providers;Arrangements for transitional care from children’s to adults’ services;Education (for patients, community, other providers);Well defined standard of care Protocols for emergency visits, anesthesia…;Access to patients registries;Access to clinical trials on site;Access to state of the art …		Geneticist;Neurologist;Genetic counselor;Clinical coordinator;Social worker;Nutritionist;Therapists (OT, PT, Speech);Insurance coordinator		neurologist, geneticist, pulmonary, cardiologist, gastroenterology	Emergency visits;Anesthesia;Surgery;Sick protocol
2016/09/18 12:52:24 PM AST	Yes		Clinical services only	Both	Yes	Yes	Yes	Coordinated care within the institution with access to subspecialists;Coordinated care with outside providers;Arrangements for transitional care from children’s to adults’ services;Emergency Access (on call service);Education (for patients, community, other providers);Well defined standard of care Protocols for emergency visits, anesthesia…;Access to patients registries;Access to state of the art…		Geneticist;Neurologist;Genetic counselor;Clinical coordinator;Social worker;Nutritionist;Insurance coordinator			Emergency visits;Anesthesia;Surgery;Sick protocol		Rigid requirements for centers will insure that there are very few centers. A certain number of exceptions is needed. In particular, specific allowances should be made, such as children's hospitals are permitted to have cut off ages of 21 or older. There is little incentive for institutions to provide the missing requirements since Mitochondrial Medicine loses money, so I doubt that MMS set stand…
2016/09/18 3:17:33 PM AST	Yes		Both clinical and research services	Both	Yes	Yes	Yes	Coordinated care within the institution with access to subspecialists;Coordinated care with outside providers;Arrangements for transitional care from children’s to adults’ services;Emergency Access (on call service);Education (for patients, community, other providers);Well defined standard of care Protocols for emergency visits, anesthesia…;On Site Lab with access to biochemical and genetic testi…	We should think about a database (?registry) for all centers - perhaps an IRB supported RedCap minimalist data entry form to keep trck of diagnoses and patients nationally.	Geneticist;Neurologist;Genetic counselor;Clinical coordinator;Social worker;Nutritionist;Therapists (OT, PT, Speech);Insurance coordinator			Emergency visits;Anesthesia;Sick protocol	Agreed upon diagnostic algorithm would be ideal	We need some external funding support to make this happen - UMDF is a start but we need more money than they can provide. Perhaps they could provide a data gathering person who might rotate through the sites.
2016/09/18 3:20:18 PM AST	Yes		Both clinical and research services	Both	Yes	Yes	Yes	Coordinated care within the institution with access to subspecialists;Coordinated care with outside providers;Arrangements for transitional care from children’s to adults’ services;Emergency Access (on call service);Education (for patients, community, other providers);Well defined standard of care Protocols for emergency visits, anesthesia…;On Site Lab with access to biochemical and genetic testi…		Geneticist;Neurologist;Genetic counselor;Clinical coordinator;Social worker;Nutritionist;Therapists (OT, PT, Speech);Insurance coordinator		Geneticists and neurologists	Emergency visits;Anesthesia;Surgery;Sick protocol
2016/09/18 7:58:18 PM AST	Yes		Clinical services only	Both	Yes	Yes	Yes	Coordinated care within the institution with access to subspecialists;Arrangements for transitional care from children’s to adults’ services;Emergency Access (on call service);Education (for patients, community, other providers);Well defined standard of care Protocols for emergency visits, anesthesia…;Access to state of the art genetic testing (as covered by the patient’s insurance)		Geneticist;Neurologist;Genetic counselor;Clinical coordinator;Social worker;Nutritionist;Therapists (OT, PT, Speech);Insurance coordinator		GI, heme, developmental pediatrics, genetics, neurology, rehab	Emergency visits;Anesthesia;Surgery;Sick protocol	Supplement use
2016/09/19 1:28:11 AM AST	No	I do not think we are there yet to be able to recognize what constitutes a Center of Excellence	Both clinical and research services	Both	Yes	Yes	Yes	Coordinated care within the institution with access to subspecialists;Coordinated care with outside providers;Emergency Access (on call service);Well defined standard of care Protocols for emergency visits, anesthesia…;On Site Lab with access to biochemical and genetic testing;Access to patients registries;Access to clinical trials on site;Access to state of the art genetic testing (as covered by…		Geneticist;Neurologist;Genetic counselor	Cardiologist, hepatologist, ophthalmologist (each with interest in mito)	Biochemical geneticist or Neurologist (but if the latter, also include personnel who can serve for non-neurological presentations)	Emergency visits;Anesthesia;Sick protocol	the issues with surgery relate to anesthesia, hence are duplicative to some extent	question 3 could be any of the three
2016/09/19 7:33:46 AM AST	Yes		Both clinical and research services	Both	No		Yes	Coordinated care within the institution with access to subspecialists;Coordinated care with outside providers;Arrangements for transitional care from children’s to adults’ services;Emergency Access (on call service);Education (for patients, community, other providers);Well defined standard of care Protocols for emergency visits, anesthesia…;Access to patients registries;Access to clinical trials …		Geneticist;Neurologist;Genetic counselor;Clinical coordinator;Social worker;Nutritionist;Therapists (OT, PT, Speech);Insurance coordinator	clinical trialist, (sub)speciality-independent	biostatistical and clinical trial expertise	Emergency visits;Anesthesia;Surgery;Sick protocol
2016/09/19 9:57:55 AM AST	Yes		Clinical services only	Both	Yes	Yes	Yes	Coordinated care within the institution with access to subspecialists;Coordinated care with outside providers;Arrangements for transitional care from children’s to adults’ services;Emergency Access (on call service);Education (for patients, community, other providers);Well defined standard of care Protocols for emergency visits, anesthesia…;Access to patients registries;Access to state of the art…	Ideally there would be onsite biochemical testing but there are too few labs to make this a requirement; and even if there were onsite DNA testing, insurance might require samples to be sent elsewhere. Access to clinical trials on site would be ideal, but I think it is possible to offer excellent clinical care without being a research site.	Geneticist;Neurologist;Genetic counselor;Clinical coordinator;Social worker;Nutritionist;Insurance coordinator		Need to have access to specialists from the following who have some knowledge/expertise in mitochondrial disease in their specialty and time to see both adults and kids: GI Cardiology Anesthesia Endocrinology Ophthalmology ENT/Audiology -- hearing Less important but valuable would be Nephrology AND need to have access to excellent specialists in those areas that commonly appear in the differentia…	Emergency visits;Anesthesia;Surgery;Sick protocol
2016/09/19 10:25:12 AM AST	Yes		Clinical services only	Both	Yes	Yes	Yes	Coordinated care within the institution with access to subspecialists;Coordinated care with outside providers;Arrangements for transitional care from children’s to adults’ services;Emergency Access (on call service);Education (for patients, community, other providers);Well defined standard of care Protocols for emergency visits, anesthesia…;Access to state of the art genetic testing (as covered b…		Geneticist;Neurologist;Genetic counselor;Clinical coordinator;Social worker;Nutritionist;Therapists (OT, PT, Speech);Insurance coordinator		geneticst, neurologist, neuromuscular (can be the same person as neurologist, clinical care coordinator, GC	Emergency visits;Anesthesia;Surgery;Sick protocol		funding, this is not easy to do
2016/09/19 10:52:00 AM AST	Yes		Both clinical and research services	Both	Yes	Yes	Yes	Coordinated care within the institution with access to subspecialists;Coordinated care with outside providers;Arrangements for transitional care from children’s to adults’ services;Well defined standard of care Protocols for emergency visits, anesthesia…;Access to clinical trials on site;Access to state of the art genetic testing (as covered by the patient’s insurance)		Geneticist;Neurologist;Social worker;Nutritionist;Therapists (OT, PT, Speech)			Emergency visits;Anesthesia;Surgery;Sick protocol
2016/09/19 1:51:54 PM AST	Yes		Both clinical and research services	Both	Yes	Yes	Yes	Coordinated care within the institution with access to subspecialists;Coordinated care with outside providers;Arrangements for transitional care from children’s to adults’ services;Education (for patients, community, other providers);Well defined standard of care Protocols for emergency visits, anesthesia…;Access to patients registries;Access to state of the art genetic testing (as covered by the…		Geneticist;Neurologist;Clinical coordinator		GI, cardiology, immunology, primary care, neurology, ophthalmology, pulmonary, PM&R	Emergency visits;Anesthesia;Surgery;Sick protocol		Would not affiliate with any one support group as this could lead to exclusion of large numbers of patients.
2016/09/19 3:41:54 PM AST	Yes		Both clinical and research services	Both	Yes	Yes	Yes	Coordinated care within the institution with access to subspecialists;Coordinated care with outside providers;Arrangements for transitional care from children’s to adults’ services;Emergency Access (on call service);Education (for patients, community, other providers);Well defined standard of care Protocols for emergency visits, anesthesia…;Access to patients registries;Access to clinical trials …		Geneticist;Neurologist;Genetic counselor;Clinical coordinator;Social worker;Nutritionist;Therapists (OT, PT, Speech);Insurance coordinator			Emergency visits;Anesthesia;Surgery;Sick protocol
2016/09/19 10:19:47 PM AST	Yes		Both clinical and research services	Both	Yes	Yes	Yes	Coordinated care within the institution with access to subspecialists;Coordinated care with outside providers;Arrangements for transitional care from children’s to adults’ services;Emergency Access (on call service);Education (for patients, community, other providers);Well defined standard of care Protocols for emergency visits, anesthesia…;On Site Lab with access to biochemical and genetic testi…		Geneticist;Neurologist;Genetic counselor;Clinical coordinator;Social worker;Nutritionist;Therapists (OT, PT, Speech)			Emergency visits;Anesthesia;Surgery;Sick protocol
2016/09/20 11:34:58 AM AST	Yes		Both clinical and research services	Both	Yes	Yes	No	Coordinated care within the institution with access to subspecialists;Education (for patients, community, other providers);Well defined standard of care Protocols for emergency visits, anesthesia…;Access to patients registries;Access to state of the art genetic testing (as covered by the patient’s insurance)	multidisciplinary input (nurse, therapists, social worker, dietician)	Geneticist;Neurologist;Genetic counselor;Clinical coordinator;Social worker;Nutritionist;Therapists (OT, PT, Speech);Insurance coordinator	supportive institution	Either a neurologist and/or geneticist, ophtho, endocrinology, cardiologist, pulmonologist	Emergency visits;Anesthesia;Surgery;Sick protocol	Long distance travel
2016/09/20 2:01:15 PM AST	Yes		Clinical services only	Both	Yes	Yes	Yes	Coordinated care within the institution with access to subspecialists;Coordinated care with outside providers;Arrangements for transitional care from children’s to adults’ services;Emergency Access (on call service);Education (for patients, community, other providers);Well defined standard of care Protocols for emergency visits, anesthesia…;On Site Lab with access to biochemical and genetic testi…	Multi-professional care including nursing, registered dietitian, psychologist and social worker and admin who can get permission forms for everyone to talk to each other	Geneticist;Neurologist;Clinical coordinator;Social worker;Nutritionist;Insurance coordinator	See my response above	G.I., neurology, genetics	Emergency visits;Anesthesia;Surgery;Sick protocol	G.I.	There needs to be clear I.D. of patients that need emergent treatments at the time of crisis
2016/10/16 2:54:44 PM AST	Yes		Both clinical and research services	Both	Yes	Yes	Yes	Coordinated care within the institution with access to subspecialists;Coordinated care with outside providers;Arrangements for transitional care from children’s to adults’ services;Emergency Access (on call service);Education (for patients, community, other providers);Well defined standard of care Protocols for emergency visits, anesthesia…;On Site Lab with access to biochemical and genetic testi…		Geneticist;Neurologist;Genetic counselor;Clinical coordinator;Social worker;Nutritionist;Therapists (OT, PT, Speech);Insurance coordinator	Research Nurses & Nurse Practitioners	Above plus Cardiology, Pulmonology, GI, Anes, Rehab Medicine (all disciplines)	Emergency visits;Anesthesia;Surgery;Sick protocol	Biomarker & Nutritional montioring
2016/10/27 1:41:33 PM AST	Yes		Both clinical and research services	Just children	Yes	Yes	Yes	Coordinated care within the institution with access to subspecialists;Coordinated care with outside providers;Arrangements for transitional care from children’s to adults’ services;Emergency Access (on call service);Education (for patients, community, other providers);Well defined standard of care Protocols for emergency visits, anesthesia…;On Site Lab with access to biochemical and genetic testi…		Geneticist;Neurologist;Genetic counselor;Clinical coordinator;Social worker;Nutritionist;Therapists (OT, PT, Speech);Insurance coordinator	Cardiologist, Nephrologist, Endocrinologist, Pulmonologist, Critical Care specialist, Ophthalmologist, Audiologist, Gastroenterologist	As above	Emergency visits;Anesthesia;Surgery;Sick protocol	MELAS stroke-like episode	For question 3, might consider an "either" response
